# Supplementary material for: The major‐effect quantitative trait locus Fnl7.1 encodes a late embryogenesis abundant protein associated with fruit neck length in cucumber
Source: Plant Biotechnol J. 2020 Jan 24;18(7):1598–609. doi: 10.1111/pbi.13326 (PMC7292543; doi:10.1111/pbi.13326)
Supplement: Supplementary file 3 — Table S1 Summary of the sequencing data and mapping results. [file PBI-18-1598-s004.xlsx]

## Sheet: Sheet1
Table S1 Summary of the sequencing data and mapping results.
Sample ID	Total_reads	GC(%)	Q20(%)	Mapped reads (%)	Uniquely_mapped(%)	Depth
Ln pool	195558752	40.77	96.42	91.25	73.74	61
Sn pool	164311048	40.41	96.49	90.38	73.68	52
Jin5-508	110080730	35.21	93.67	90.19	72.98	34
YN	109787710	44.46	96.96	91.97	61.14	20
