# Supplementary material for: The major‐effect quantitative trait locus Fnl7.1 encodes a late embryogenesis abundant protein associated with fruit neck length in cucumber
Source: Plant Biotechnol J. 2020 Jan 24;18(7):1598–609. doi: 10.1111/pbi.13326 (PMC7292543; doi:10.1111/pbi.13326)
Supplement: Supplementary file 4 — Table S2 Detailed information of SNP_index values for the long‐necked (Ln) and short‐necked (Sn) pools. [file PBI-18-1598-s005.xlsx]

## Sheet: Sheet1
Table S2 Detailed information of SNP_index value for the long necked (Ln) pool and the short necked (Sn) pool. ∆SNP_index = SNP_index (Ln)- SNP_index (Sn). The larger the result of Δ (SNP_index), the stronger the association with the phenotype. Chr: chromosome; SNP: single nucleotide polymorphism.
Chr	Pos	SNP_index (Ln)	SNP_index (Sn)	Δ (SNP_index)
Chr1	706	0.380952	0.323529	0.057423
Chr1	1136	0.87234	0.839506	0.0328343
Chr1	29331	0.115385	0.516129	-0.400744
Chr1	47594	0.145833	0.604651	-0.458818
Chr1	47605	0.145833	0.604651	-0.458818
Chr1	47626	0.12	0.511111	-0.391111
Chr1	51698	0.230769	0.657143	-0.426374
Chr1	52138	0.139535	0.552632	-0.413097
Chr1	57653	0.295775	0.596491	-0.300717
Chr1	57724	0.234375	0.653061	-0.418686
Chr1	59507	0.178571	0.75	-0.571429
Chr1	59695	0.26	0.641026	-0.381026
Chr1	59858	0.177778	0.560976	-0.383198
Chr1	62690	0.115385	0.8	-0.684615
Chr1	62924	0.113208	0.714286	-0.601078
Chr1	71526	0.214286	0.537037	-0.322751
Chr1	77905	0.130435	0.424242	-0.293808
Chr1	78838	0.181818	0.644068	-0.46225
Chr1	79556	0.109091	0.703704	-0.594613
Chr1	79945	0.135135	0.466667	-0.331532
Chr1	80049	0.176471	0.615385	-0.438914
Chr1	85070	0.105263	0.454545	-0.349282
Chr1	87425	0.0714286	0.553191	-0.481763
Chr1	97085	0.166667	0.717949	-0.551282
Chr1	112717	0.263158	0.588235	-0.325077
Chr1	116256	0.225806	0.607143	-0.381336
Chr1	122544	0.152542	0.59322	-0.440678
Chr1	128122	0.25	0.75	-0.5
Chr1	128521	0.16129	0.6	-0.43871
Chr1	128574	0.114286	0.472222	-0.357937
Chr1	128742	0.1875	0.708333	-0.520833
Chr1	128750	0.2	0.702128	-0.502128
Chr1	133010	0.192308	0.478261	-0.285953
Chr1	133222	0.0952381	0.606061	-0.510823
Chr1	133407	0.107143	0.714286	-0.607143
Chr1	133420	0.09375	0.666667	-0.572917
Chr1	133438	0.0857143	0.684211	-0.598496
Chr1	133496	0.117647	0.666667	-0.54902
Chr1	133553	0.105263	0.608696	-0.503432
Chr1	133601	0.157895	0.59375	-0.435855
Chr1	133612	0.162162	0.558824	-0.396661
Chr1	133633	0.157895	0.595238	-0.437343
Chr1	134577	0.27451	0.612245	-0.337735
Chr1	136172	0.185714	0.609375	-0.423661
Chr1	138125	0.254902	0.657895	-0.402993
Chr1	139378	0.22807	0.680851	-0.452781
Chr1	140302	0.266667	0.815789	-0.549123
Chr1	150766	0.133333	0.594595	-0.461261
Chr1	154169	0.1	0.545455	-0.445455
Chr1	154304	0.142857	0.608696	-0.465839
Chr1	154420	0.175	0.807692	-0.632692
Chr1	154434	0.171429	0.8	-0.628571
Chr1	154453	0.235294	0.84	-0.604706
Chr1	154574	0.225806	0.72	-0.494194
Chr1	154580	0.242424	0.703704	-0.461279
Chr1	154598	0.212121	0.703704	-0.491582
Chr1	154694	0.351351	0.633333	-0.281982
Chr1	228288	0.153846	0.54902	-0.395173
Chr1	294820	0.142857	0.636364	-0.493506
Chr1	295343	0.243243	0.735294	-0.492051
Chr1	295393	0.263158	0.787879	-0.524721
Chr1	295488	0.183673	0.6	-0.416327
Chr1	295494	0.18	0.552632	-0.372632
Chr1	295500	0.196078	0.567568	-0.371489
Chr1	295509	0.196078	0.583333	-0.387255
Chr1	295528	0.188679	0.571429	-0.382749
Chr1	299591	0.228571	0.575758	-0.347186
Chr1	304013	0.142857	0.588235	-0.445378
Chr1	310408	0.166667	0.71875	-0.552083
Chr1	312912	0.194444	0.535714	-0.34127
Chr1	314414	0.15625	0.607143	-0.450893
Chr1	315435	0.194444	0.709677	-0.515233
Chr1	315689	0.202381	0.613636	-0.411255
Chr1	316494	0.142857	0.52	-0.377143
Chr1	318277	0.195122	0.658537	-0.463415
Chr1	320545	0.173077	0.625	-0.451923
Chr1	326263	0.204082	0.692308	-0.488226
Chr1	326321	0.222222	0.66129	-0.439068
Chr1	326617	0.22449	0.697674	-0.473185
Chr1	326870	0.125	0.716667	-0.591667
Chr1	326965	0.0789474	0.769231	-0.690283
Chr1	326979	0.0921053	0.742424	-0.650319
Chr1	327070	0.105263	0.78125	-0.675987
Chr1	327482	0.185714	0.581818	-0.396104
Chr1	327687	0.226667	0.607843	-0.381176
Chr1	328046	0.153846	0.708333	-0.554487
Chr1	328066	0.140625	0.702128	-0.561503
Chr1	328195	0.0784314	0.774194	-0.695762
Chr1	328218	0.116279	0.75	-0.633721
Chr1	328302	0.128205	0.666667	-0.538462
Chr1	328308	0.128205	0.675676	-0.547471
Chr1	328322	0.0810811	0.675676	-0.594595
Chr1	328330	0.0857143	0.657895	-0.57218
Chr1	328366	0.15	0.613636	-0.463636
Chr1	328433	0.139535	0.66	-0.520465
Chr1	328461	0.153846	0.66	-0.506154
Chr1	328469	0.189189	0.647059	-0.45787
Chr1	328478	0.175	0.64	-0.465
Chr1	328491	0.113636	0.645833	-0.532197
Chr1	328501	0.097561	0.693878	-0.596317
Chr1	328556	0.155556	0.666667	-0.511111
Chr1	367265	0.258065	0.652174	-0.394109
Chr1	367284	0.237288	0.666667	-0.429379
Chr1	373422	0.166667	0.807692	-0.641026
Chr1	390748	0.101266	0.708333	-0.607068
Chr1	390884	0.157895	0.622222	-0.464327
Chr1	390891	0.15	0.617021	-0.467021
Chr1	390973	0.0985915	0.568182	-0.46959
Chr1	391314	0.153846	0.648148	-0.494302
Chr1	391522	0.111111	0.59322	-0.482109
Chr1	391608	0.148148	0.560606	-0.412458
Chr1	391635	0.144578	0.573529	-0.428951
Chr1	391665	0.1625	0.590909	-0.428409
Chr1	391867	0.19403	0.693548	-0.499519
Chr1	391876	0.189655	0.703125	-0.51347
Chr1	391952	0.204082	0.696429	-0.492347
Chr1	392040	0.217391	0.6875	-0.470109
Chr1	392150	0.285714	1	-0.714286
Chr1	392370	0.2	0.78125	-0.58125
Chr1	392844	0.155844	0.622642	-0.466797
Chr1	392886	0.153846	0.636364	-0.482517
Chr1	393227	0.197183	0.666667	-0.469484
Chr1	393324	0.211268	0.7	-0.488732
Chr1	393616	0.333333	0.644068	-0.310734
Chr1	393783	0.205479	0.612245	-0.406765
Chr1	394605	0.109375	0.516667	-0.407292
Chr1	395001	0.131579	0.678571	-0.546992
Chr1	395378	0.119403	0.680851	-0.561448
Chr1	396062	0.203125	0.588235	-0.38511
Chr1	396327	0.181818	0.564516	-0.382698
Chr1	396906	0.178082	0.626866	-0.448783
Chr1	396913	0.164384	0.636364	-0.47198
Chr1	396964	0.171875	0.671429	-0.499554
Chr1	397095	0.25641	0.666667	-0.410256
Chr1	397105	0.253165	0.678571	-0.425407
Chr1	397143	0.277778	0.646154	-0.368376
Chr1	397873	0.202703	0.710145	-0.507442
Chr1	398063	0.135135	0.671642	-0.536507
Chr1	398290	0.223684	0.694915	-0.471231
Chr1	398360	0.25	0.629032	-0.379032
Chr1	399330	0.151515	0.759259	-0.607744
Chr1	399499	0.118644	0.660377	-0.541733
Chr1	399620	0.170732	0.666667	-0.495935
Chr1	399847	0.192982	0.72549	-0.532508
Chr1	399885	0.147541	0.733333	-0.585792
Chr1	399916	0.15942	0.684211	-0.52479
Chr1	400210	0.147541	0.7	-0.552459
Chr1	400478	0.25641	0.681818	-0.425408
Chr1	400651	0.271186	0.557692	-0.286506
Chr1	400727	0.274194	0.555556	-0.281362
Chr1	400966	0.280702	0.452381	-0.171679
Chr1	401552	0.2	0.32	-0.12
Chr1	401560	0.208333	0.357143	-0.14881
Chr1	401676	0.121212	0.432432	-0.31122
Chr1	401926	0.208333	0.516667	-0.308333
Chr1	401998	0.263158	0.485714	-0.222556
Chr1	402014	0.243243	0.514706	-0.271463
Chr1	402262	0.104167	0.541667	-0.4375
Chr1	402422	0.178571	0.653846	-0.475275
Chr1	402445	0.208333	0.625	-0.416667
Chr1	402510	0.2	0.736842	-0.536842
Chr1	403034	0.0689655	0.703704	-0.634738
Chr1	403062	0.0714286	0.685714	-0.614286
Chr1	403557	0.190476	0.612903	-0.422427
Chr1	403583	0.173913	0.586207	-0.412294
Chr1	403644	0.12	0.5	-0.38
Chr1	403672	0.172414	0.548387	-0.375973
Chr1	403744	0.212766	0.545455	-0.332689
Chr1	403786	0.2	0.5625	-0.3625
Chr1	404056	0.25	0.529412	-0.279412
Chr1	404193	0.197368	0.612245	-0.414876
Chr1	404536	0.259259	0.62	-0.360741
Chr1	404638	0.1875	0.571429	-0.383929
Chr1	404693	0.178082	0.584615	-0.406533
Chr1	405687	0.155556	0.764706	-0.60915
Chr1	405813	0.0930233	0.607143	-0.51412
Chr1	405903	0.163265	0.630435	-0.467169
Chr1	405930	0.166667	0.588235	-0.421569
Chr1	406011	0.183673	0.615385	-0.431711
Chr1	406024	0.2	0.634146	-0.434146
Chr1	406126	0.243902	0.775	-0.531098
Chr1	406179	0.285714	0.666667	-0.380952
Chr1	406207	0.307692	0.688889	-0.381197
Chr1	406277	0.219512	0.627907	-0.408395
Chr1	406365	0.148936	0.604167	-0.45523
Chr1	406847	0.0925926	0.641509	-0.548917
Chr1	425148	0.307692	0.608696	-0.301003
Chr1	441543	0.189655	0.672414	-0.482759
Chr1	465919	0.25	0.827586	-0.577586
Chr1	478828	0.212121	0.673913	-0.461792
Chr1	511240	0.1	0.589744	-0.489744
Chr1	518199	0.0952381	0.695652	-0.600414
Chr1	568577	0.144737	0.698413	-0.553676
Chr1	585095	0.239437	0.571429	-0.331992
Chr1	603236	0.925926	0.952381	-0.026455
Chr1	603283	0.930556	0.919355	0.0112007
Chr1	612346	0.0952381	0.4375	-0.342262
Chr1	671489	0.176471	0.633333	-0.456863
Chr1	671597	0.333333	0.888889	-0.555556
Chr1	671857	0.272727	0.5	-0.227273
Chr1	672266	0.155172	0.625	-0.469828
Chr1	672287	0.2	0.591837	-0.391837
Chr1	672517	0.237288	0.71875	-0.481462
Chr1	672756	0.105263	0.682927	-0.577664
Chr1	672859	0.173913	0.767442	-0.593529
Chr1	672956	0.0740741	0.757576	-0.683502
Chr1	673015	0.0714286	0.787879	-0.71645
Chr1	673111	0.3125	0.857143	-0.544643
Chr1	673413	0.237288	0.740741	-0.503453
Chr1	673742	0.142857	0.733333	-0.590476
Chr1	675759	0.24	0.666667	-0.426667
Chr1	675773	0.214286	0.705882	-0.491597
Chr1	675781	0.206897	0.666667	-0.45977
Chr1	676817	0.0869565	0.744186	-0.65723
Chr1	678976	0.189189	0.564706	-0.375517
Chr1	680339	0.228571	0.707317	-0.478746
Chr1	680357	0.24	0.711111	-0.471111
Chr1	680412	0.217391	0.673469	-0.456078
Chr1	680441	0.242857	0.666667	-0.42381
Chr1	680467	0.213333	0.666667	-0.453333
Chr1	680488	0.202703	0.653846	-0.451143
Chr1	681444	0.107143	0.677419	-0.570276
Chr1	681481	0.111111	0.592593	-0.481481
Chr1	681497	0.115385	0.592593	-0.477208
Chr1	681509	0.12	0.666667	-0.546667
Chr1	681560	0.105263	0.565217	-0.459954
Chr1	681756	0.25	0.625	-0.375
Chr1	681764	0.181818	0.625	-0.443182
Chr1	681911	0.285714	0.777778	-0.492063
Chr1	682280	0.117647	0.615385	-0.497738
Chr1	682308	0.117647	0.695652	-0.578005
Chr1	682318	0.142857	0.75	-0.607143
Chr1	682444	0.1875	0.638889	-0.451389
Chr1	682482	0.171429	0.74359	-0.572161
Chr1	689194	0.196721	0.606557	-0.409836
Chr1	689819	0.125	0.636364	-0.511364
Chr1	690060	0.225352	0.616667	-0.391315
Chr1	691612	0.184615	0.55102	-0.366405
Chr1	691700	0.169014	0.535714	-0.3667
Chr1	691709	0.169014	0.54717	-0.378156
Chr1	691722	0.15493	0.509434	-0.354504
Chr1	692478	0.208333	0.653061	-0.444728
Chr1	692484	0.205479	0.638298	-0.432818
Chr1	692491	0.225352	0.666667	-0.441315
Chr1	692601	0.205479	0.823529	-0.61805
Chr1	692613	0.191176	0.777778	-0.586601
Chr1	692626	0.186441	0.769231	-0.58279
Chr1	695263	0.1	0.482759	-0.382759
Chr1	695602	0.128205	0.709677	-0.581472
Chr1	695667	0.16129	0.641026	-0.479735
Chr1	695719	0.210526	0.594595	-0.384068
Chr1	695739	0.189189	0.611111	-0.421922
Chr1	695834	0.238095	0.567568	-0.329472
Chr1	695840	0.214286	0.567568	-0.353282
Chr1	695850	0.292683	0.571429	-0.278746
Chr1	695861	0.3	0.578947	-0.278947
Chr1	695889	0.318182	0.585366	-0.267184
Chr1	695906	0.341463	0.644444	-0.302981
Chr1	696173	0.214286	0.72093	-0.506645
Chr1	696247	0.2	0.69697	-0.49697
Chr1	699384	0.169811	0.588235	-0.418424
Chr1	772798	0.25	0.607143	-0.357143
Chr1	772852	0.277778	0.666667	-0.388889
Chr1	772881	0.225	0.641026	-0.416026
Chr1	772899	0.232558	0.568182	-0.335624
Chr1	772971	0.238095	0.509804	-0.271709
Chr1	773085	0.254902	0.530612	-0.27571
Chr1	773117	0.245283	0.576923	-0.33164
Chr1	773126	0.25	0.588235	-0.338235
Chr1	773189	0.238095	0.595745	-0.357649
Chr1	773197	0.225	0.574468	-0.349468
Chr1	773203	0.205128	0.590909	-0.385781
Chr1	773256	0.294118	0.612903	-0.318786
Chr1	773370	0.2	0.583333	-0.383333
Chr1	774018	0.05	0.555556	-0.505556
Chr1	774039	0.0526316	0.5	-0.447368
Chr1	774130	0.136364	0.631579	-0.495215
Chr1	774161	0.181818	0.571429	-0.38961
Chr1	774232	0.166667	0.565217	-0.398551
Chr1	774706	0.25	0.666667	-0.416667
Chr1	774759	0.142857	0.714286	-0.571429
Chr1	778964	0.192308	0.754717	-0.562409
Chr1	779780	0.176471	0.604167	-0.427696
Chr1	779840	0.192982	0.553191	-0.360209
Chr1	797070	0.304348	0.466667	-0.162319
Chr1	799233	0.185185	0.612903	-0.427718
Chr1	799283	0.133333	0.6875	-0.554167
Chr1	803767	0.184615	0.647059	-0.462443
Chr1	805524	0.131579	0.571429	-0.43985
Chr1	806405	0.125	0.538462	-0.413462
Chr1	806698	0.190476	0.6	-0.409524
Chr1	806815	0.318182	0.689655	-0.371473
Chr1	807411	0.0909091	0.555556	-0.464646
Chr1	807423	0.1	0.558824	-0.458824
Chr1	816803	0.960106	0.96309	-0.00298375
Chr1	818319	0.120482	0.563636	-0.443154
Chr1	884536	0.244444	0.756098	-0.511653
Chr1	896591	0.227273	0.4375	-0.210227
Chr1	949213	0.185185	0.595238	-0.410053
Chr1	967938	0.1875	0.724138	-0.536638
Chr1	1116859	0.166667	0.478261	-0.311594
Chr1	1175877	0.277778	0.538462	-0.260684
Chr1	1229472	0.142857	0.590909	-0.448052
Chr1	1462961	0.428571	0.56	-0.131429
Chr1	1470847	0.555556	0.384615	0.17094
Chr1	1490859	0.356164	0.625	-0.268836
Chr1	1506439	0.426667	0.622642	-0.195975
Chr1	1548580	0.619048	0.55	0.0690476
Chr1	1550588	0.727273	0.633333	0.0939394
Chr1	1554880	0.357143	0.703704	-0.346561
Chr1	1567616	0.64	0.6	0.04
Chr1	1605925	0.372881	0.673913	-0.301032
Chr1	1626106	0.481481	0.545455	-0.0639731
Chr1	1626143	0.454545	0.583333	-0.128788
Chr1	1626157	0.35	0.6	-0.25
Chr1	1628364	0.480519	0.606557	-0.126038
Chr1	1685171	0.230769	0.6875	-0.456731
Chr1	1685201	0.352941	0.541667	-0.188725
Chr1	1685533	0.308824	0.580645	-0.271822
Chr1	1685553	0.318841	0.566667	-0.247826
Chr1	1685574	0.363636	0.606557	-0.242921
Chr1	1685960	0.451613	0.785714	-0.334101
Chr1	1686127	0.388889	0.53125	-0.142361
Chr1	1688655	0.344262	0.5	-0.155738
Chr1	1689000	0.333333	0.575758	-0.242424
Chr1	1689048	0.361111	0.654545	-0.293434
Chr1	1689291	0.393939	0.642857	-0.248918
Chr1	1689923	0.529412	0.684211	-0.154799
Chr1	1690235	0.444444	0.646154	-0.201709
Chr1	1691075	0.742268	0.621212	0.121056
Chr1	1691139	0.802198	0.733333	0.0688645
Chr1	1707005	0.527027	0.698413	-0.171386
Chr1	1772044	0.268293	0.655172	-0.38688
Chr1	1793569	0.526316	0.76	-0.233684
Chr1	1800122	0.333333	0.578947	-0.245614
Chr1	1801548	0.588235	0.304348	0.283887
Chr1	1865432	0.40678	0.673913	-0.267133
Chr1	1894078	0.310345	0.538462	-0.228117
Chr1	1914171	0.670103	0.631579	0.0385241
Chr1	1914188	0.697674	0.671053	0.0266218
Chr1	1914263	0.824324	0.904762	-0.0804376
Chr1	1914291	0.915254	0.887097	0.0281575
Chr1	1914298	0.898305	0.873016	0.0252892
Chr1	1914321	0.886792	0.818182	0.0686106
Chr1	1914354	0.735849	0.793103	-0.0572544
Chr1	1914403	0.571429	0.728814	-0.157385
Chr1	1914424	0.5625	0.714286	-0.151786
Chr1	1914496	0.581395	0.854167	-0.272771
Chr1	1914548	0.727273	0.888889	-0.161616
Chr1	1914636	0.885714	0.960784	-0.07507
Chr1	1955608	0.590909	0.590909	0
Chr1	1982016	0.56	0.727273	-0.167273
Chr1	2010658	0.578313	0.769231	-0.190918
Chr1	2016725	0.291667	0.724138	-0.432471
Chr1	2019374	0.516667	0.571429	-0.0547619
Chr1	2019498	0.596154	0.545455	0.0506993
Chr1	2031571	0.518519	0.894737	-0.376218
Chr1	2031577	0.518519	0.9	-0.381481
Chr1	2033032	0.8	0.519231	0.280769
Chr1	2049367	0.628205	0.636364	-0.00815851
Chr1	2070476	0.4375	0.5	-0.0625
Chr1	2108447	0.529412	0.758621	-0.229209
Chr1	2108537	0.666667	0.75	-0.0833333
Chr1	2108608	0.605263	0.785714	-0.180451
Chr1	2108630	0.555556	0.714286	-0.15873
Chr1	2108648	0.580645	0.758621	-0.177976
Chr1	2108664	0.636364	0.742857	-0.106494
Chr1	2108797	0.589744	0.714286	-0.124542
Chr1	2108847	0.586207	0.709677	-0.123471
Chr1	2109053	0.538462	0.708333	-0.169872
Chr1	2109119	0.62069	0.583333	0.0373563
Chr1	2109165	0.583333	0.695652	-0.112319
Chr1	2109191	0.648649	0.52381	0.124839
Chr1	2109202	0.692308	0.47619	0.216117
Chr1	2109212	0.692308	0.454545	0.237762
Chr1	2109672	0.675	0.486486	0.188514
Chr1	2109701	0.692308	0.552632	0.139676
Chr1	2109835	0.576923	0.575	0.00192308
Chr1	2109845	0.566667	0.619048	-0.052381
Chr1	2109857	0.59375	0.622222	-0.0284722
Chr1	2109867	0.6	0.632653	-0.0326531
Chr1	2109907	0.581395	0.719298	-0.137903
Chr1	2109945	0.509804	0.692308	-0.182504
Chr1	2110215	0.6	0.622642	-0.0226415
Chr1	2110459	0.684211	0.755556	-0.071345
Chr1	2110530	0.582278	0.784314	-0.202035
Chr1	2110699	0.555556	0.849057	-0.293501
Chr1	2110876	0.656716	0.641509	0.015207
Chr1	2110908	0.702703	0.672727	0.0299754
Chr1	2110986	0.611765	0.708333	-0.0965686
Chr1	2112206	0.53012	0.606061	-0.0759401
Chr1	2112317	0.567901	0.615385	-0.0474834
Chr1	2112337	0.576923	0.588235	-0.0113122
Chr1	2112933	0.75	0.6	0.15
Chr1	2113489	0.342857	0.627907	-0.28505
Chr1	2113714	0.564103	0.589286	-0.0251832
Chr1	2113755	0.617021	0.648148	-0.0311269
Chr1	2113813	0.695652	0.566038	0.129614
Chr1	2113846	0.72549	0.636364	0.0891266
Chr1	2113884	0.744186	0.6	0.144186
Chr1	2113916	0.780488	0.633333	0.147154
Chr1	2113923	0.820513	0.62069	0.199823
Chr1	2113939	0.810811	0.692308	0.118503
Chr1	2113947	0.806452	0.761905	0.0445469
Chr1	2113981	0.870968	0.863636	0.00733138
Chr1	2113987	0.866667	0.857143	0.00952381
Chr1	2114122	0.956522	0.862069	0.0944528
Chr1	2114144	0.807692	0.793103	0.0145889
Chr1	2114197	0.738095	0.621622	0.116474
Chr1	2114236	0.761905	0.621622	0.140283
Chr1	2114260	0.75	0.647059	0.102941
Chr1	2114267	0.756098	0.636364	0.119734
Chr1	2114318	0.942857	0.857143	0.0857143
Chr1	2114576	0.833333	0.939394	-0.106061
Chr1	2114706	0.675	0.725	-0.05
Chr1	2114747	0.59375	0.75	-0.15625
Chr1	2114814	0.5	0.545455	-0.0454545
Chr1	2114884	0.285714	0.533333	-0.247619
Chr1	2114987	0.47619	0.333333	0.142857
Chr1	2115020	0.545455	0.636364	-0.0909091
Chr1	2115029	0.545455	0.666667	-0.121212
Chr1	2115035	0.590909	0.615385	-0.0244755
Chr1	2115128	0.461538	0.689655	-0.228117
Chr1	2115140	0.488372	0.678571	-0.190199
Chr1	2115211	0.519231	0.707317	-0.188086
Chr1	2115509	0.571429	0.553191	0.0182371
Chr1	2115530	0.552239	0.55814	-0.00590073
Chr1	2115771	0.522388	0.706897	-0.184508
Chr1	2116578	0.448718	0.765625	-0.316907
Chr1	2116920	0.603175	0.489796	0.113379
Chr1	2117121	0.489362	0.692308	-0.202946
Chr1	2117229	0.487179	0.674419	-0.187239
Chr1	2117326	0.472222	0.657143	-0.184921
Chr1	2117599	0.640625	0.565217	0.0754076
Chr1	2117652	0.57971	0.6	-0.0202899
Chr1	2117682	0.557143	0.6	-0.0428571
Chr1	2118434	0.4	0.666667	-0.266667
Chr1	2118675	0.5	0.639344	-0.139344
Chr1	2118882	0.607843	0.742857	-0.135014
Chr1	2119072	0.534483	0.688889	-0.154406
Chr1	2119487	0.625	0.555556	0.0694444
Chr1	2119636	0.560976	0.606061	-0.045085
Chr1	2119647	0.533333	0.6	-0.0666667
Chr1	2120331	0.421875	0.66	-0.238125
Chr1	2120487	0.380952	0.62963	-0.248677
Chr1	2120722	0.485714	0.545455	-0.0597403
Chr1	2120845	0.480519	0.612903	-0.132384
Chr1	2121373	0.610169	0.509434	0.100736
Chr1	2121571	0.584906	0.571429	0.0134771
Chr1	2121652	0.519231	0.596154	-0.0769231
Chr1	2121706	0.403846	0.55814	-0.154293
Chr1	2121908	0.453333	0.651163	-0.197829
Chr1	2122353	0.537037	0.684211	-0.147173
Chr1	2122382	0.576923	0.647059	-0.0701357
Chr1	2122436	0.55814	0.72	-0.16186
Chr1	2122524	0.55	0.857143	-0.307143
Chr1	2122533	0.590909	0.863636	-0.272727
Chr1	2122549	0.578947	0.818182	-0.239234
Chr1	2122561	0.611111	0.8	-0.188889
Chr1	2122612	0.7	0.833333	-0.133333
Chr1	2122630	0.636364	0.722222	-0.0858586
Chr1	2123003	0.692308	0.526316	0.165992
Chr1	2123014	0.666667	0.5	0.166667
Chr1	2123067	0.761905	0.677419	0.0844854
Chr1	2123178	0.583333	0.707317	-0.123984
Chr1	2123200	0.527778	0.674419	-0.146641
Chr1	2123210	0.538462	0.613636	-0.0751748
Chr1	2123348	0.574074	0.641791	-0.067717
Chr1	2123442	0.54	0.6	-0.06
Chr1	2123521	0.613636	0.666667	-0.0530303
Chr1	2123593	0.527778	0.708333	-0.180556
Chr1	2123620	0.6	0.68	-0.08
Chr1	2123642	0.571429	0.66	-0.0885714
Chr1	2123714	0.514286	0.634146	-0.119861
Chr1	2123922	0.642857	0.481481	0.161376
Chr1	2124250	0.62069	0.5	0.12069
Chr1	2124301	0.666667	0.487805	0.178862
Chr1	2124311	0.645161	0.487179	0.157982
Chr1	2124352	0.625	0.609756	0.0152439
Chr1	2124459	0.636364	0.757576	-0.121212
Chr1	2124569	0.617647	0.642857	-0.0252101
Chr1	2124607	0.606061	0.709677	-0.103617
Chr1	2124634	0.666667	0.766667	-0.1
Chr1	2124698	0.538462	0.857143	-0.318681
Chr1	2124760	0.666667	0.78125	-0.114583
Chr1	2124898	0.72	0.678571	0.0414286
Chr1	2124916	0.75	0.692308	0.0576923
Chr1	2124980	0.774194	0.7	0.0741935
Chr1	2125006	0.828571	0.714286	0.114286
Chr1	2125122	0.656716	0.727273	-0.0705563
Chr1	2125266	0.607143	0.696429	-0.0892857
Chr1	2125361	0.657895	0.646154	0.0117409
Chr1	2125449	0.658537	0.688525	-0.029988
Chr1	2125642	0.573529	0.650794	-0.0772642
Chr1	2125666	0.515152	0.688525	-0.173373
Chr1	2125691	0.483871	0.742424	-0.258553
Chr1	2125885	0.537037	0.636364	-0.0993266
Chr1	2125957	0.611111	0.711538	-0.100427
Chr1	2125984	0.673077	0.690909	-0.0178322
Chr1	2125998	0.66	0.696429	-0.0364286
Chr1	2126033	0.673913	0.75	-0.076087
Chr1	2126041	0.66	0.754386	-0.094386
Chr1	2126062	0.666667	0.745763	-0.079096
Chr1	2126088	0.695652	0.75	-0.0543478
Chr1	2126149	0.622222	0.708333	-0.0861111
Chr1	2126180	0.652174	0.66	-0.00782609
Chr1	2126194	0.636364	0.618182	0.0181818
Chr1	2126246	0.641026	0.612245	0.0287807
Chr1	2126263	0.555556	0.583333	-0.0277778
Chr1	2126273	0.575758	0.565217	0.0105402
Chr1	2126321	0.514286	0.6	-0.0857143
Chr1	2126331	0.5	0.6	-0.1
Chr1	2126357	0.575758	0.690476	-0.114719
Chr1	2126481	0.828571	0.761905	0.0666667
Chr1	2126926	0.470588	0.733333	-0.262745
Chr1	2127003	0.523077	0.704545	-0.181469
Chr1	2127168	0.568627	0.604167	-0.0355392
Chr1	2127193	0.58	0.55102	0.0289796
Chr1	2127267	0.703704	0.545455	0.158249
Chr1	2127315	0.692308	0.511111	0.181197
Chr1	2127575	0.5	0.756757	-0.256757
Chr1	2127624	0.48	0.638889	-0.158889
Chr1	2129178	0.596774	0.619048	-0.0222734
Chr1	2129227	0.566667	0.631579	-0.0649123
Chr1	2129275	0.591837	0.678571	-0.0867347
Chr1	2129305	0.585366	0.714286	-0.12892
Chr1	2129318	0.585366	0.68	-0.0946341
Chr1	2129452	0.4	0.666667	-0.266667
Chr1	2130201	0.460526	0.58209	-0.121563
Chr1	2130732	0.513889	0.666667	-0.152778
Chr1	2130929	0.581081	0.697674	-0.116593
Chr1	2130954	0.584615	0.627907	-0.0432916
Chr1	2131027	0.607843	0.608696	-0.000852515
Chr1	2131416	0.652174	0.538462	0.113712
Chr1	2131696	0.466667	0.357143	0.109524
Chr1	2131797	0.5	0.6	-0.1
Chr1	2131861	0.558824	0.555556	0.00326797
Chr1	2131978	0.555556	0.652174	-0.0966184
Chr1	2132239	0.642857	0.846154	-0.203297
Chr1	2132266	0.631579	0.733333	-0.101754
Chr1	2132533	0.45	0.652174	-0.202174
Chr1	2132581	0.588235	0.692308	-0.104072
Chr1	2132652	0.625	0.73913	-0.11413
Chr1	2132662	0.619048	0.703704	-0.0846561
Chr1	2132846	0.52	0.727273	-0.207273
Chr1	2132854	0.518519	0.735294	-0.216776
Chr1	2132928	0.52381	0.738095	-0.214286
Chr1	2132960	0.487179	0.775	-0.287821
Chr1	2133084	0.666667	0.704545	-0.0378788
Chr1	2133223	0.757576	0.666667	0.0909091
Chr1	2133600	0.574468	0.684211	-0.109742
Chr1	2133744	0.584906	0.578125	0.00678066
Chr1	2133788	0.508772	0.529412	-0.0206398
Chr1	2133820	0.491525	0.479167	0.0123588
Chr1	2133852	0.45614	0.521739	-0.0655988
Chr1	2134004	0.592593	0.5	0.0925926
Chr1	2134044	0.490196	0.543478	-0.0532822
Chr1	2134166	0.403846	0.608696	-0.204849
Chr1	2135297	0.566667	0.666667	-0.1
Chr1	2135348	0.596491	0.648649	-0.0521574
Chr1	2136491	0.7	0.612903	0.0870968
Chr1	2136606	0.535714	0.857143	-0.321429
Chr1	2136671	0.517241	0.782609	-0.265367
Chr1	2136824	0.441176	0.642857	-0.201681
Chr1	2136873	0.5	0.657143	-0.157143
Chr1	2350464	0.531915	0.659091	-0.127176
Chr1	2358326	0.809524	0.8125	-0.00297619
Chr1	2383602	0.85	0.922794	-0.0727941
Chr1	2386189	0.87027	0.855876	0.0143944
Chr1	2413128	0.591837	0.705882	-0.114046
Chr1	2457656	0.633333	0.569892	0.0634409
Chr1	2483840	0.541667	0.741379	-0.199713
Chr1	2495823	0.609756	0.675	-0.0652439
Chr1	2531182	0.444444	0.72549	-0.281046
Chr1	2552028	0.0714286	0	0.0714286
Chr1	2553634	0.382353	0.6875	-0.305147
Chr1	2554093	0.583333	0.631579	-0.0482456
Chr1	2576538	0.361111	0.666667	-0.305556
Chr1	2604458	0.694444	0.571429	0.123016
Chr1	2606588	0.917857	0.865672	0.0521855
Chr1	2606605	0.928344	0.884837	0.0435071
Chr1	2625385	0.4	0.659091	-0.259091
Chr1	2626021	0.6	0.676471	-0.0764706
Chr1	2629350	0.428571	0.681818	-0.253247
Chr1	2693245	0.692308	0.444444	0.247863
Chr1	2693266	0.68	0.384615	0.295385
Chr1	2777167	0.266667	0.333333	-0.0666667
Chr1	2829145	0.809524	0.642857	0.166667
Chr1	2871822	0.590909	0.310345	0.280564
Chr1	2920891	0.471698	0.181818	0.28988
Chr1	2940911	0.535714	0.411765	0.12395
Chr1	2966329	0.516129	0.375	0.141129
Chr1	2967175	0.55	0.245283	0.304717
Chr1	2996662	0.947368	0.904762	0.0426065
Chr1	2996767	0.9375	0.906977	0.0305233
Chr1	3007042	0.166667	0.625	-0.458333
Chr1	3007050	0.25	0.714286	-0.464286
Chr1	3007150	0.769231	0.904762	-0.135531
Chr1	3007185	0.733333	0.793103	-0.0597701
Chr1	3007264	0.285714	0.53125	-0.245536
Chr1	3077494	0.655172	0.605263	0.0499093
Chr1	3077512	0.666667	0.636364	0.030303
Chr1	3077518	0.671875	0.666667	0.00520833
Chr1	3077564	0.789474	0.77551	0.0139635
Chr1	3096096	0.65	0.341463	0.308537
Chr1	3162521	0.654762	0.444444	0.210317
Chr1	3178326	0.80303	0.916667	-0.113636
Chr1	3178376	0.779221	0.888889	-0.109668
Chr1	3178384	0.858974	0.938462	-0.0794872
Chr1	3178594	0.971831	0.896552	0.0752793
Chr1	3252959	0.791209	0.813793	-0.0225843
Chr1	3277950	0.865672	0.873016	-0.00734423
Chr1	3278190	0.877193	0.905405	-0.0282124
Chr1	3278222	0.785714	0.871429	-0.0857143
Chr1	3278657	0.741379	0.890625	-0.149246
Chr1	3329236	0.755556	0.25	0.505556
Chr1	3413878	0.673077	0.230769	0.442308
Chr1	3444302	0.564103	0.27451	0.289593
Chr1	3451570	0.660714	0.169231	0.491484
Chr1	3474707	0.5	0.294118	0.205882
Chr1	3556650	0.567568	0.342857	0.22471
Chr1	3579219	0.568966	0.3	0.268966
Chr1	3590901	0.575758	0.433333	0.142424
Chr1	3593410	0.537313	0.2	0.337313
Chr1	3710515	0.529412	0.318182	0.21123
Chr1	3720059	0.454545	0.291667	0.162879
Chr1	3732474	0.45614	0.4	0.0561404
Chr1	3843417	0.59322	0.234043	0.359178
Chr1	3849739	0.44898	0.32	0.12898
Chr1	3857868	0.428571	0.37037	0.0582011
Chr1	3910508	0.425926	0.346939	0.0789872
Chr1	4004057	0.5	0.117647	0.382353
Chr1	4004095	0.454545	0	0.454545
Chr1	4062559	0.535211	0.431373	0.103839
Chr1	4090683	0.315789	0.28	0.0357895
Chr1	4176498	0.54386	0.297872	0.245987
Chr1	4302680	0.460317	0.291667	0.168651
Chr1	4314289	0.79661	0.790698	0.0059125
Chr1	4332478	0.74359	0.828571	-0.0849817
Chr1	4368316	0.967742	0.259259	0.708483
Chr1	4453206	0.947368	0	0.947368
Chr1	4507676	0.935484	0.265306	0.670178
Chr1	4569071	0.862745	0.25	0.612745
Chr1	4574326	0.925926	0.285714	0.640212
Chr1	4591504	0.909091	0.25	0.659091
Chr1	4593725	0.865385	0.166667	0.698718
Chr1	4593920	0.958333	0.166667	0.791667
Chr1	4593958	0.894737	0.105263	0.789474
Chr1	4593969	0.891892	0.105263	0.786629
Chr1	4594300	0.952381	0.315789	0.636591
Chr1	4594442	0.840909	0.258065	0.582845
Chr1	4594466	0.866667	0.366667	0.5
Chr1	4594483	0.851064	0.361111	0.489953
Chr1	4594932	0.870968	0.184615	0.686352
Chr1	4594961	0.865672	0.2	0.665672
Chr1	4595047	0.887097	0.280702	0.606395
Chr1	4595151	0.931034	0.360656	0.570379
Chr1	4595422	0.982759	0.326531	0.656228
Chr1	4595563	0.916667	0.327273	0.589394
Chr1	4596310	0.934211	0.338028	0.596182
Chr1	4596536	0.916667	0.339623	0.577044
Chr1	4596702	0.930233	0.280702	0.649531
Chr1	4597055	0.901408	0.230769	0.670639
Chr1	4597135	0.934426	0.274194	0.660233
Chr1	4597143	0.935484	0.278689	0.656795
Chr1	4597191	0.906977	0.333333	0.573643
Chr1	4597214	0.923077	0.3125	0.610577
Chr1	4597238	0.95122	0.365385	0.585835
Chr1	4597251	0.955556	0.395833	0.559722
Chr1	4597260	0.955556	0.413043	0.542512
Chr1	4597272	0.955556	0.377358	0.578197
Chr1	4597364	0.921053	0.363636	0.557416
Chr1	4597415	0.903226	0.375	0.528226
Chr1	4597436	0.914286	0.5	0.414286
Chr1	4597508	0.975	0.5	0.475
Chr1	4597531	0.931818	0.5	0.431818
Chr1	4597580	0.94	0.294118	0.645882
Chr1	4597621	0.947368	0.227273	0.720096
Chr1	4597630	0.944444	0.173913	0.770531
Chr1	4597648	0.939394	0.1	0.839394
Chr1	4598612	0.903226	0.296296	0.60693
Chr1	4598773	0.942029	0.2625	0.679529
Chr1	4598810	0.944444	0.28	0.664444
Chr1	4599560	0.861538	0.288462	0.573077
Chr1	4599943	0.87234	0.345455	0.526886
Chr1	4599979	0.840909	0.42	0.420909
Chr1	4600038	0.851064	0.384615	0.466448
Chr1	4600603	1	0.428571	0.571429
Chr1	4601039	0.891892	0.325581	0.56631
Chr1	4601548	0.957895	0.280702	0.677193
Chr1	4602042	0.830769	0.181818	0.648951
Chr1	4602062	0.864407	0.208333	0.656073
Chr1	4602198	0.901639	0.283333	0.618306
Chr1	4602264	0.892857	0.25	0.642857
Chr1	4602566	0.935065	0.253968	0.681097
Chr1	4602629	0.935897	0.278689	0.657209
Chr1	4602827	0.942308	0.317073	0.625235
Chr1	4602912	0.9375	0.371429	0.566071
Chr1	4602985	0.885714	0.285714	0.6
Chr1	4603122	0.862069	0.27027	0.591799
Chr1	4603181	0.903226	0.3	0.603226
Chr1	4603272	0.888889	0.275	0.613889
Chr1	4607282	0.925926	0.310345	0.615581
Chr1	4608296	0.848485	0.214286	0.634199
Chr1	4608318	0.864865	0.205882	0.658983
Chr1	4611722	0.897059	0.387097	0.509962
Chr1	4617963	0.818182	0.425926	0.392256
Chr1	4618304	0.878049	0.225806	0.652242
Chr1	4618834	0.9	0.307692	0.592308
Chr1	4618991	1	0.3	0.7
Chr1	4619067	0.952381	0.263158	0.689223
Chr1	4619192	0.869565	0.333333	0.536232
Chr1	4619528	0.888889	0.333333	0.555556
Chr1	4619720	0.96	0.418605	0.541395
Chr1	4619799	0.972973	0.357143	0.61583
Chr1	4619919	0.941176	0.205882	0.735294
Chr1	4619976	0.9375	0.137931	0.799569
Chr1	4619996	0.941176	0.16	0.781176
Chr1	4620026	0.90625	0.173913	0.732337
Chr1	4620064	0.925926	0.2	0.725926
Chr1	4620373	0.973684	0.3	0.673684
Chr1	4620473	0.914894	0.428571	0.486322
Chr1	4620657	0.924242	0.339623	0.58462
Chr1	4621457	0.930233	0.278689	0.651544
Chr1	4621590	0.893939	0.288462	0.605478
Chr1	4622471	1	0.25	0.75
Chr1	4624328	1	0.315789	0.684211
Chr1	4624355	1	0.277778	0.722222
Chr1	4624675	0.861111	0.416667	0.444444
Chr1	4624898	0.916667	0.4375	0.479167
Chr1	4624997	0.8	0.210526	0.589474
Chr1	4625012	0.833333	0.26087	0.572464
Chr1	4625305	0.923077	0.333333	0.589744
Chr1	4625427	0.883721	0.225806	0.657914
Chr1	4625567	0.961538	0.269231	0.692308
Chr1	4625648	0.909091	0.272727	0.636364
Chr1	4626052	0.954545	0.275862	0.678683
Chr1	4626406	0.877778	0.279412	0.598366
Chr1	4628831	0.923077	0.333333	0.589744
Chr1	4629030	0.730769	0.309091	0.421678
Chr1	4629088	0.744681	0.27451	0.470171
Chr1	4629253	0.869565	0.352941	0.516624
Chr1	4629320	0.913043	0.351351	0.561692
Chr1	4629360	0.948718	0.314286	0.634432
Chr1	4629671	0.928571	0.271186	0.657385
Chr1	4630806	0.861111	0.25	0.611111
Chr1	4631303	0.945455	0.23913	0.706324
Chr1	4631580	0.969231	0.333333	0.635897
Chr1	4631589	0.969231	0.344828	0.624403
Chr1	4631749	0.839286	0.226415	0.612871
Chr1	4631784	0.842105	0.25	0.592105
Chr1	4631957	0.867647	0.275862	0.591785
Chr1	4632212	0.902439	0.283333	0.619106
Chr1	4632924	0.9	0.222222	0.677778
Chr1	4633172	0.930233	0.321429	0.608804
Chr1	4633402	0.954545	0.333333	0.621212
Chr1	4633462	0.916667	0.333333	0.583333
Chr1	4633598	0.88	0.25	0.63
Chr1	4633606	0.875	0.26087	0.61413
Chr1	4633663	0.913043	0.285714	0.627329
Chr1	4633721	0.923077	0.263158	0.659919
Chr1	4633758	0.916667	0.235294	0.681373
Chr1	4633891	0.892857	0.238095	0.654762
Chr1	4633898	0.9	0.272727	0.627273
Chr1	4633960	0.925926	0.142857	0.783069
Chr1	4634033	0.875	0.133333	0.741667
Chr1	4634330	0.882353	0.285714	0.596639
Chr1	4634698	0.909091	0.355556	0.553535
Chr1	4641292	0.972973	0.28125	0.691723
Chr1	4641551	0.940299	0.26087	0.679429
Chr1	4664495	0.863636	0.3	0.563636
Chr1	4664593	0.85	0.222222	0.627778
Chr1	4664806	0.833333	0.285714	0.547619
Chr1	4665198	0.888889	0.375	0.513889
Chr1	4665217	0.857143	0.285714	0.571429
Chr1	4669053	0.666667	0.111111	0.555556
Chr1	4673416	0.821429	0.235294	0.586134
Chr1	4726243	0.809524	0.416667	0.392857
Chr1	4726249	0.809524	0.416667	0.392857
Chr1	4726411	0.954545	0.4	0.554545
Chr1	4726447	0.952381	0.419355	0.533026
Chr1	4726489	1	0.416667	0.583333
Chr1	4726517	1	0.478261	0.521739
Chr1	4816156	0.848485	0.3	0.548485
Chr1	4820226	0.965517	0.345455	0.620063
Chr1	4820340	0.926471	0.372881	0.553589
Chr1	4820682	0.90411	0.38	0.52411
Chr1	4841135	0.924242	0.310811	0.613432
Chr1	4841163	0.916667	0.355263	0.561404
Chr1	4841180	0.915254	0.328571	0.586683
Chr1	4841225	0.941176	0.280702	0.660475
Chr1	4841354	0.911765	0.219512	0.692253
Chr1	4841519	0.925	0.317073	0.607927
Chr1	4841599	0.930233	0.306122	0.62411
Chr1	4841732	0.945455	0.254902	0.690553
Chr1	4841768	0.942308	0.255814	0.686494
Chr1	4841784	0.928571	0.275	0.653571
Chr1	4841977	0.938776	0.283019	0.655757
Chr1	4842058	0.924528	0.340426	0.584103
Chr1	4842151	0.921875	0.255319	0.666556
Chr1	4842355	0.944444	0.24	0.704444
Chr1	4842774	0.895833	0.354839	0.540995
Chr1	4843062	0.887324	0.190476	0.696848
Chr1	4843315	0.958333	0.305556	0.652778
Chr1	4843406	0.952381	0.324324	0.628057
Chr1	4843498	0.928571	0.25	0.678571
Chr1	4843536	0.980392	0.326087	0.654305
Chr1	4843616	0.949153	0.355556	0.593597
Chr1	4843706	0.897959	0.333333	0.564626
Chr1	4843731	0.866667	0.275	0.591667
Chr1	4843765	0.853659	0.222222	0.631436
Chr1	4844525	0.93617	0.457143	0.479027
Chr1	4844770	0.906977	0.204545	0.702431
Chr1	4844800	0.923077	0.173913	0.749164
Chr1	4844843	0.948718	0.183673	0.765044
Chr1	4845409	0.928571	0.4	0.528571
Chr1	4845883	0.935484	0.410256	0.525227
Chr1	4847552	0.941176	0.362319	0.578858
Chr1	4847660	0.914286	0.3	0.614286
Chr1	4847863	0.897727	0.265306	0.632421
Chr1	4848004	0.914286	0.333333	0.580952
Chr1	4848290	0.793103	0.318182	0.474922
Chr1	4848355	0.761905	0.241379	0.520525
Chr1	4848539	1	0.375	0.625
Chr1	4848551	1	0.36	0.64
Chr1	4848558	1	0.333333	0.666667
Chr1	4848570	1	0.333333	0.666667
Chr1	4848627	1	0.352941	0.647059
Chr1	4848642	1	0.4	0.6
Chr1	4848675	1	0.461538	0.538462
Chr1	4849222	0.925	0.854167	0.0708333
Chr1	4849449	0.966102	0.461538	0.504563
Chr1	4849577	0.923077	0.333333	0.589744
Chr1	4850113	0.884615	0.235294	0.649321
Chr1	4850782	0.901099	0.364865	0.536234
Chr1	4851308	0.967213	0.269231	0.697982
Chr1	4851539	0.917808	0.166667	0.751142
Chr1	4851554	0.918919	0.169811	0.749108
Chr1	4852960	0.867925	0.263158	0.604767
Chr1	4853031	0.895833	0.181818	0.714015
Chr1	4853122	0.888889	0.125	0.763889
Chr1	4853179	0.875	0.0769231	0.798077
Chr1	4853194	0.909091	0.0454545	0.863636
Chr1	4853201	1	0.047619	0.952381
Chr1	4853391	0.891304	0.258065	0.63324
Chr1	4853399	0.903846	0.28125	0.622596
Chr1	4853685	0.912281	0.254545	0.657735
Chr1	4853697	0.910714	0.218182	0.692532
Chr1	4853809	0.820513	0.183673	0.636839
Chr1	4853978	0.956522	0.410256	0.546265
Chr1	4854000	0.952381	0.348837	0.603544
Chr1	4854048	0.942308	0.320755	0.621553
Chr1	4854058	0.946429	0.339623	0.606806
Chr1	4854067	0.945455	0.315789	0.629665
Chr1	4854199	0.932203	0.387097	0.545107
Chr1	4854496	0.932203	0.25	0.682203
Chr1	4854505	0.915254	0.230769	0.684485
Chr1	4854520	0.944444	0.207547	0.736897
Chr1	4854578	0.924528	0.254545	0.669983
Chr1	4855000	0.986301	0.357143	0.629159
Chr1	4855048	0.981481	0.3	0.681481
Chr1	4855559	0.863636	0.225	0.638636
Chr1	4855627	0.842105	0.15625	0.685855
Chr1	4855755	0.769231	0.227273	0.541958
Chr1	4855899	0.836066	0.226415	0.60965
Chr1	4855968	0.859375	0.272727	0.586648
Chr1	4856052	0.865385	0.290909	0.574476
Chr1	4856133	0.884615	0.277778	0.606838
Chr1	4856156	0.877193	0.303571	0.573622
Chr1	4856346	0.947368	0.385965	0.561404
Chr1	4856588	0.884058	0.327586	0.556472
Chr1	4856608	0.88	0.305085	0.574915
Chr1	4856663	0.87013	0.283333	0.586797
Chr1	4856738	0.907895	0.25	0.657895
Chr1	4856795	0.910256	0.229508	0.680748
Chr1	4856862	0.888889	0.258065	0.630824
Chr1	4857218	0.843137	0.27907	0.564067
Chr1	4857465	0.944444	0.45	0.494444
Chr1	4857512	0.947368	0.424242	0.523126
Chr1	4857846	0.969697	0.321429	0.648268
Chr1	4857941	1	0.347826	0.652174
Chr1	4857969	1	0.4375	0.5625
Chr1	4857988	1	0.466667	0.533333
Chr1	4858010	1	0.454545	0.545455
Chr1	4858522	0.2	0.3	-0.1
Chr1	4858618	0.75	0.235294	0.514706
Chr1	4858635	0.75	0.285714	0.464286
Chr1	4858656	0.769231	0.24	0.529231
Chr1	4858666	0.785714	0.222222	0.563492
Chr1	4858720	0.894737	0.2	0.694737
Chr1	4858809	0.878788	0.194444	0.684343
Chr1	4858883	0.9	0.193548	0.706452
Chr1	4858903	0.923077	0.235294	0.687783
Chr1	4858922	0.923077	0.266667	0.65641
Chr1	4858945	0.916667	0.24	0.676667
Chr1	4858977	0.956522	0.142857	0.813665
Chr1	4860616	0.705882	0.35	0.355882
Chr1	4860632	0.615385	0.294118	0.321267
Chr1	4860653	0.722222	0.181818	0.540404
Chr1	4860710	0.793103	0.08	0.713103
Chr1	4860789	0.878049	0.222222	0.655827
Chr1	4860845	0.857143	0.25	0.607143
Chr1	4860857	0.880952	0.296296	0.584656
Chr1	4860877	0.85	0.25	0.6
Chr1	4861192	0.943396	0.267857	0.675539
Chr1	4861254	0.875	0.3	0.575
Chr1	4861283	0.875	0.327869	0.547131
Chr1	4861624	0.909091	0.285714	0.623377
Chr1	4861845	0.863636	0.326531	0.537106
Chr1	4862129	0.929412	0.181818	0.747594
Chr1	4862614	0.909091	0.318182	0.590909
Chr1	4862708	0.903614	0.395833	0.507781
Chr1	4862927	0.934211	0.320755	0.613456
Chr1	4863148	0.910256	0.25	0.660256
Chr1	4863220	0.909091	0.25	0.659091
Chr1	4863328	0.913793	0.25	0.663793
Chr1	4864502	0.958333	0.358974	0.599359
Chr1	4864870	0.971429	0.294118	0.677311
Chr1	4865596	0.855263	0.277778	0.577485
Chr1	4866393	0.923077	0.214286	0.708791
Chr1	4880261	0.944444	0.240741	0.703704
Chr1	4984496	0.860465	0.409836	0.450629
Chr1	4996538	0.928571	0.277778	0.650794
Chr1	5030988	0.891892	0.333333	0.558559
Chr1	5034727	1	0.266667	0.733333
Chr1	5048575	0.875	0.375	0.5
Chr1	5048939	1	0.428571	0.571429
Chr1	5048955	1	0.5	0.5
Chr1	5050306	0.958333	0.5	0.458333
Chr1	5105935	0.857143	0.266667	0.590476
Chr1	5115739	0.903614	0.297297	0.606317
Chr1	5122032	0.869565	0.266667	0.602899
Chr1	5192765	1	0.451613	0.548387
Chr1	5206196	0.884615	0.321429	0.563187
Chr1	5325698	0.901639	0.226415	0.675224
Chr1	5335772	0.948718	0.444444	0.504274
Chr1	5335825	0.954545	0.459459	0.495086
Chr1	5335832	0.956522	0.457143	0.499379
Chr1	5335860	0.95122	0.444444	0.506775
Chr1	5335919	0.933333	0.428571	0.504762
Chr1	5335998	0.95	0.405405	0.544595
Chr1	5336030	1	0.4	0.6
Chr1	5336102	0.961538	0.473684	0.487854
Chr1	5336126	0.961538	0.441176	0.520362
Chr1	5336161	0.952381	0.4375	0.514881
Chr1	5336174	0.944444	0.4375	0.506944
Chr1	5336255	0.833333	0.263158	0.570175
Chr1	5336293	0.958333	0.222222	0.736111
Chr1	5336447	1	0.421053	0.578947
Chr1	5336500	1	0.25	0.75
Chr1	5336604	1	0	1
Chr1	5336916	0.916667	0.25	0.666667
Chr1	5338772	0.975904	0.229508	0.746395
Chr1	5339661	0.95	0.323944	0.626056
Chr1	5339895	0.890244	0.388889	0.501355
Chr1	5339934	0.871795	0.396226	0.475568
Chr1	5340174	0.885246	0.301887	0.583359
Chr1	5342256	0.892308	0.169811	0.722496
Chr1	5342408	0.881579	0.301587	0.579992
Chr1	5342729	0.85	0.157895	0.692105
Chr1	5343073	0.897436	0.344262	0.553174
Chr1	5343666	0.916667	0.384615	0.532051
Chr1	5343824	0.891304	0.32	0.571304
Chr1	5343877	0.860465	0.178571	0.681894
Chr1	5343963	0.848485	0.225806	0.622678
Chr1	5343994	0.903226	0.258065	0.645161
Chr1	5344010	0.90625	0.277778	0.628472
Chr1	5344042	0.862069	0.285714	0.576355
Chr1	5344076	0.931034	0.266667	0.664368
Chr1	5344088	0.939394	0.264706	0.674688
Chr1	5344121	0.969697	0.212121	0.757576
Chr1	5344169	0.918919	0.25	0.668919
Chr1	5344199	0.9	0.21875	0.68125
Chr1	5344212	0.9	0.25	0.65
Chr1	5344222	0.902439	0.235294	0.667145
Chr1	5344236	0.904762	0.228571	0.67619
Chr1	5344498	0.933333	0.179487	0.753846
Chr1	5344539	0.972973	0.151515	0.821458
Chr1	5344699	0.916667	0.115385	0.801282
Chr1	5344740	0.875	0.166667	0.708333
Chr1	5344753	0.894737	0.166667	0.72807
Chr1	5344766	0.866667	0.2	0.666667
Chr1	5344775	0.846154	0.210526	0.635628
Chr1	5344817	1	0.357143	0.642857
Chr1	5344839	0.9	0.333333	0.566667
Chr1	5344973	0.866667	0.176471	0.690196
Chr1	5345001	0.928571	0.230769	0.697802
Chr1	5345049	0.909091	0.333333	0.575758
Chr1	5345067	1	0.222222	0.777778
Chr1	5345112	0.928571	0.375	0.553571
Chr1	5345146	0.909091	0.25	0.659091
Chr1	5345195	0.941176	0.269231	0.671946
Chr1	5345213	0.942857	0.222222	0.720635
Chr1	5345236	0.914286	0.225806	0.688479
Chr1	5345244	0.911765	0.21875	0.693015
Chr1	5345298	0.935484	0.1875	0.747984
Chr1	5345313	0.911765	0.129032	0.782732
Chr1	5345449	0.948718	0.148148	0.80057
Chr1	5345556	0.862069	0.222222	0.639847
Chr1	5345670	0.928571	0.3	0.628571
Chr1	5345703	0.964286	0.333333	0.630952
Chr1	5345825	0.948718	0.258065	0.690653
Chr1	5345854	0.95	0.21875	0.73125
Chr1	5345917	0.945946	0.3	0.645946
Chr1	5346238	0.953846	0.307692	0.646154
Chr1	5346262	0.928571	0.333333	0.595238
Chr1	5346685	0.927273	0.22	0.707273
Chr1	5346755	0.953488	0.25	0.703488
Chr1	5346829	0.913043	0.276596	0.636448
Chr1	5346960	0.931818	0.272727	0.659091
Chr1	5348197	0.888889	0.213115	0.675774
Chr1	5348464	0.907692	0.211538	0.696154
Chr1	5348647	0.942308	0.23913	0.703177
Chr1	5348900	0.963636	0.272727	0.690909
Chr1	5349947	1	0.461538	0.538462
Chr1	5350497	0.833333	0.333333	0.5
Chr1	5350515	0.823529	0.333333	0.490196
Chr1	5350533	0.842105	0.375	0.467105
Chr1	5350550	0.85	0.571429	0.278571
Chr1	5350562	0.904762	0.571429	0.333333
Chr1	5350601	1	0.583333	0.416667
Chr1	5350607	1	0.583333	0.416667
Chr1	5350655	1	0.583333	0.416667
Chr1	5350665	1	0.6	0.4
Chr1	5350687	1	0.5	0.5
Chr1	5350756	1	0.375	0.625
Chr1	5350775	1	0.368421	0.631579
Chr1	5350823	1	0.315789	0.684211
Chr1	5350851	1	0.454545	0.545455
Chr1	5350863	1	0.434783	0.565217
Chr1	5350872	1	0.36	0.64
Chr1	5350899	1	0.344828	0.655172
Chr1	5351019	0.956522	0.382353	0.574169
Chr1	5351063	0.958333	0.351351	0.606982
Chr1	5351924	0.925926	0.377358	0.548567
Chr1	5352029	0.931034	0.3	0.631034
Chr1	5352135	0.938462	0.320755	0.617707
Chr1	5352335	0.918605	0.303571	0.615033
Chr1	5352406	0.903614	0.35	0.553614
Chr1	5352687	0.843137	0.292308	0.55083
Chr1	5353595	0.927536	0.253521	0.674015
Chr1	5353741	0.949153	0.245614	0.703539
Chr1	5353886	0.934426	0.283582	0.650844
Chr1	5354192	0.925373	0.307692	0.617681
Chr1	5354235	0.914286	0.365854	0.548432
Chr1	5354347	0.901408	0.314815	0.586594
Chr1	5354526	0.870968	0.275862	0.595106
Chr1	5355009	0.978261	0.218182	0.760079
Chr1	5355042	0.943396	0.229508	0.713888
Chr1	5355149	0.884615	0.285714	0.598901
Chr1	5355312	0.931507	0.317073	0.614434
Chr1	5355348	0.887324	0.295455	0.591869
Chr1	5355362	0.915493	0.26087	0.654623
Chr1	5356207	0.90625	0.145833	0.760417
Chr1	5356224	0.920635	0.183673	0.736961
Chr1	5356618	0.930233	0.285714	0.644518
Chr1	5356627	0.930233	0.303571	0.626661
Chr1	5356718	0.95	0.340909	0.609091
Chr1	5356728	0.948718	0.341463	0.607255
Chr1	5356833	0.970588	0.392857	0.577731
Chr1	5356883	0.911765	0.266667	0.645098
Chr1	5357047	0.828571	0.413793	0.414778
Chr1	5357113	0.925	0.30303	0.62197
Chr1	5357251	0.948052	0.3	0.648052
Chr1	5357326	0.97561	0.305085	0.670525
Chr1	5357392	0.971429	0.327869	0.64356
Chr1	5357805	0.866667	0.388889	0.477778
Chr1	5357970	0.781818	0.357143	0.424675
Chr1	5358180	0.85	0.37931	0.47069
Chr1	5358327	0.857143	0.413793	0.44335
Chr1	5358350	0.860465	0.555556	0.30491
Chr1	5358684	0.888889	0.037037	0.851852
Chr1	5359213	0.846154	0.454545	0.391608
Chr1	5359251	0.933333	0.5	0.433333
Chr1	5359331	0.96	0.26087	0.69913
Chr1	5359411	0.956522	0.137931	0.818591
Chr1	5359417	0.958333	0.133333	0.825
Chr1	5359447	0.913043	0.176471	0.736573
Chr1	5359474	0.913043	0.153846	0.759197
Chr1	5359502	0.913043	0.2	0.713043
Chr1	5359546	0.913043	0.244444	0.668599
Chr1	5359553	0.913043	0.244444	0.668599
Chr1	5359570	0.913043	0.261905	0.651139
Chr1	5359588	0.888889	0.219512	0.669377
Chr1	5359600	0.884615	0.243902	0.640713
Chr1	5359697	0.944444	0.181818	0.762626
Chr1	5359740	0.9	0.204545	0.695455
Chr1	5359752	0.913043	0.181818	0.731225
Chr1	5359870	0.868852	0.219512	0.64934
Chr1	5360408	0.884615	0.266667	0.617949
Chr1	5360458	0.925926	0.28125	0.644676
Chr1	5360466	0.928571	0.28125	0.647321
Chr1	5360651	0.9375	0.30303	0.63447
Chr1	5360846	0.906977	0.25	0.656977
Chr1	5361067	0.833333	0.255319	0.578014
Chr1	5361555	0.984615	0.230769	0.753846
Chr1	5363326	0.934211	0.269841	0.664369
Chr1	5363467	0.9	0.2	0.7
Chr1	5363660	0.920635	0.270833	0.649802
Chr1	5377789	0.933333	0.309524	0.62381
Chr1	5378453	0.938272	0.262295	0.675977
Chr1	5518982	0.916667	0.333333	0.583333
Chr1	5545017	0.769231	0.75	0.0192308
Chr1	5545778	0.784615	0.768116	0.0164994
Chr1	5555675	0.673077	0.746835	-0.0737585
Chr1	5570300	0.871795	0.966667	-0.0948718
Chr1	5570314	0.826087	0.96875	-0.142663
Chr1	5637206	0.898305	0.910714	-0.0124092
Chr1	5681394	0.942308	0.339286	0.603022
Chr1	5699203	0.934426	0.2	0.734426
Chr1	5706521	0.894737	0.333333	0.561404
Chr1	5765654	0.939394	0.4	0.539394
Chr1	5765971	0.941176	0.409091	0.532086
Chr1	5786933	0.936508	0.382353	0.554155
Chr1	5796584	0.931818	0.25	0.681818
Chr1	5796650	0.953488	0.275862	0.677626
Chr1	5796728	0.921053	0.272727	0.648325
Chr1	5797424	0.916667	0.243243	0.673423
Chr1	5797490	0.90625	0.268293	0.637957
Chr1	5797599	0.9	0.403846	0.496154
Chr1	5797640	0.918367	0.38	0.538367
Chr1	5797690	0.888889	0.291667	0.597222
Chr1	5797765	0.881579	0.255319	0.62626
Chr1	5797811	0.883117	0.18	0.703117
Chr1	5797817	0.902778	0.192308	0.71047
Chr1	5797862	0.895522	0.195652	0.69987
Chr1	5798023	0.948276	0.263158	0.685118
Chr1	5798134	0.930233	0.25641	0.673822
Chr1	5798145	0.931818	0.263158	0.66866
Chr1	5798188	0.97619	0.272727	0.703463
Chr1	5798194	0.976744	0.285714	0.69103
Chr1	5798426	0.897436	0.228571	0.668864
Chr1	5798504	0.857143	0.25	0.607143
Chr1	5798653	0.891892	0.289474	0.602418
Chr1	5798933	1	0.411765	0.588235
Chr1	5798972	1	0.285714	0.714286
Chr1	5799048	1	0.214286	0.785714
Chr1	5799116	1	0.0714286	0.928571
Chr1	5799159	1	0.130435	0.869565
Chr1	5799170	1	0.2	0.8
Chr1	5799220	0.95	0.194444	0.755556
Chr1	5799264	0.934783	0.318182	0.616601
Chr1	5818854	0.844828	0.305085	0.539743
Chr1	5910348	0.963636	0.403509	0.560128
Chr1	5962429	0.888889	0.4	0.488889
Chr1	5971677	0.955882	0.310345	0.645538
Chr1	5996994	0.944444	0.190476	0.753968
Chr1	6005612	0.909091	0.05	0.859091
Chr1	6043009	0.914894	0.509804	0.40509
Chr1	6138585	1	0.529412	0.470588
Chr1	6197671	0.852941	0.384615	0.468326
Chr1	6205163	0.911765	0.944444	-0.0326797
Chr1	6205174	0.918919	0.947368	-0.0284495
Chr1	6257175	0.924242	0.411765	0.512478
Chr1	6264179	0.964912	0.347826	0.617086
Chr1	6266499	0.848485	0.3125	0.535985
Chr1	6285662	0.910256	0.176471	0.733786
Chr1	6286684	0.930233	0.4	0.530233
Chr1	6286697	0.909091	0.432432	0.476658
Chr1	6286704	0.888889	0.435897	0.452991
Chr1	6286952	0.882353	0.355556	0.526797
Chr1	6286979	0.918919	0.325581	0.593338
Chr1	6287055	0.862745	0.27451	0.588235
Chr1	6287063	0.862745	0.3	0.562745
Chr1	6287073	0.87037	0.254902	0.615468
Chr1	6287344	0.878788	0.217391	0.661397
Chr1	6287394	0.888889	0.15	0.738889
Chr1	6287413	0.888889	0.1	0.788889
Chr1	6287433	0.884615	0.105263	0.779352
Chr1	6287470	0.869565	0.117647	0.751918
Chr1	6287523	0.875	0.1	0.775
Chr1	6287535	0.923077	0.0909091	0.832168
Chr1	6287541	0.928571	0.0769231	0.851648
Chr1	6287554	0.888889	0.181818	0.707071
Chr1	6287631	0.846154	0.277778	0.568376
Chr1	6287689	0.928571	0.344828	0.583744
Chr1	6287733	0.947368	0.310345	0.637024
Chr1	6287742	0.947368	0.333333	0.614035
Chr1	6287757	0.95	0.357143	0.592857
Chr1	6287796	0.961538	0.4	0.561538
Chr1	6287817	0.96	0.352941	0.607059
Chr1	6287853	0.973684	0.363636	0.610048
Chr1	6287951	0.945455	0.394737	0.550718
Chr1	6288035	0.888889	0.333333	0.555556
Chr1	6288167	0.861111	0.111111	0.75
Chr1	6288282	0.974359	0.130435	0.843924
Chr1	6288469	0.977778	0.24	0.737778
Chr1	6288512	0.943396	0.259259	0.684137
Chr1	6288619	0.918033	0.301887	0.616146
Chr1	6288653	0.916667	0.285714	0.630952
Chr1	6288680	0.954545	0.283019	0.671527
Chr1	6288728	0.983607	0.326087	0.65752
Chr1	6288930	0.877551	0.363636	0.513915
Chr1	6288941	0.918367	0.421053	0.497315
Chr1	6289019	0.901961	0.452381	0.44958
Chr1	6289093	0.941176	0.396226	0.54495
Chr1	6289114	0.943396	0.346154	0.597242
Chr1	6289140	0.942308	0.340426	0.601882
Chr1	6289147	0.943396	0.326923	0.616473
Chr1	6289154	0.923077	0.326923	0.596154
Chr1	6289210	0.929825	0.322581	0.607244
Chr1	6289233	0.890909	0.305085	0.585824
Chr1	6289295	0.866667	0.382353	0.484314
Chr1	6289338	0.9	0.365079	0.534921
Chr1	6289358	0.888889	0.372881	0.516008
Chr1	6289558	0.910448	0.278689	0.631759
Chr1	6289620	0.921875	0.192982	0.728893
Chr1	6289802	0.901235	0.196721	0.704513
Chr1	6289817	0.916667	0.181818	0.734848
Chr1	6290352	0.903226	0.293103	0.610122
Chr1	6290909	0.897436	0.326923	0.570513
Chr1	6292904	0.813559	0.390625	0.422934
Chr1	6293374	0.857143	0.540541	0.316602
Chr1	6293408	0.833333	0.457143	0.37619
Chr1	6293792	0.953488	0.444444	0.509044
Chr1	6294158	0.966667	0.351351	0.615315
Chr1	6294171	0.9375	0.324324	0.613176
Chr1	6294270	0.884615	0.405405	0.47921
Chr1	6294279	0.884615	0.405405	0.47921
Chr1	6294384	0.885714	0.314286	0.571429
Chr1	6294775	0.916667	0.402778	0.513889
Chr1	6294799	0.9	0.357143	0.542857
Chr1	6295800	0.918033	0.380952	0.53708
Chr1	6295824	0.928571	0.436364	0.492208
Chr1	6295838	0.935065	0.436364	0.498701
Chr1	6296911	0.896907	0.19697	0.699938
Chr1	6298624	0.91358	0.20339	0.71019
Chr1	6298900	0.929577	0.309091	0.620487
Chr1	6299711	0.925926	0.288462	0.637464
Chr1	6299824	0.903846	0.267857	0.635989
Chr1	6300558	0.964286	0.323077	0.641209
Chr1	6300684	0.911765	0.25	0.661765
Chr1	6301036	0.915493	0.322034	0.593459
Chr1	6301044	0.897059	0.33871	0.558349
Chr1	6301692	0.932203	0.435897	0.496306
Chr1	6301852	0.941176	0.317073	0.624103
Chr1	6301876	0.941176	0.319149	0.622028
Chr1	6302020	0.958333	0.265306	0.693027
Chr1	6302439	0.851064	0.222222	0.628842
Chr1	6302548	0.888889	0.142857	0.746032
Chr1	6302685	0.90625	0.277778	0.628472
Chr1	6302695	0.903226	0.257143	0.646083
Chr1	6302741	0.914286	0.34375	0.570536
Chr1	6302759	0.857143	0.314286	0.542857
Chr1	6302854	0.9	0.333333	0.566667
Chr1	6302928	0.960784	0.381818	0.578966
Chr1	6303141	0.928571	0.382979	0.545593
Chr1	6303169	0.911111	0.361702	0.549409
Chr1	6303249	0.904762	0.288889	0.615873
Chr1	6303934	0.898305	0.270833	0.627472
Chr1	6304174	0.882353	0.403846	0.478507
Chr1	6304323	0.944444	0.296875	0.647569
Chr1	6306057	0.933333	0.321429	0.611905
Chr1	6307997	0.885714	0.233333	0.652381
Chr1	6308912	0.888889	0.348837	0.540052
Chr1	6309876	0.945455	0.290909	0.654545
Chr1	6309936	0.946429	0.327273	0.619156
Chr1	6310113	0.868852	0.310345	0.558508
Chr1	6310524	0.940299	0.303571	0.636727
Chr1	6310714	0.955882	0.282609	0.673274
Chr1	6310735	0.957143	0.25	0.707143
Chr1	6320785	0.941176	0.4	0.541176
Chr1	6365922	0.874126	0.797619	0.0765068
Chr1	6368578	0.945736	0.786517	0.15922
Chr1	6368588	0.947368	0.776596	0.170773
Chr1	6405177	1	0.652174	0.347826
Chr1	6434435	0.880952	0.348837	0.532115
Chr1	6439581	0.686567	0.676056	0.0105108
Chr1	6458842	0.909091	0.166667	0.742424
Chr1	6473840	0.803571	0.892857	-0.0892857
Chr1	6473897	0.72655	0.818182	-0.0916317
Chr1	6477863	1	0.0666667	0.933333
Chr1	6492016	0.962963	0.294118	0.668845
Chr1	6495567	0.952381	0.545455	0.406926
Chr1	6500912	0.970588	0.5	0.470588
Chr1	6509552	0.846154	0.0833333	0.762821
Chr1	6509913	0.809524	0.318182	0.491342
Chr1	6510425	0.918919	0.5	0.418919
Chr1	6510501	0.852941	0.35	0.502941
Chr1	6523795	1	0.272727	0.727273
Chr1	6526749	0.869565	0.346154	0.523411
Chr1	6526774	0.857143	0.391304	0.465839
Chr1	6528344	0.929412	0.357143	0.572269
Chr1	6528940	0.901639	0.238806	0.662833
Chr1	6537077	0.971429	0.15	0.821429
Chr1	6553514	0.925926	0.142857	0.783069
Chr1	6557412	0.944444	0.318182	0.626263
Chr1	6568135	0.962963	0.333333	0.62963
Chr1	6581627	0.96875	0.25	0.71875
Chr1	6584735	0.714286	0.0434783	0.670807
Chr1	6584759	0.666667	0.0434783	0.623188
Chr1	6584816	0.5625	0.166667	0.395833
Chr1	6585190	0.724138	0.666667	0.0574713
Chr1	6585381	0.891892	0.235294	0.656598
Chr1	6585412	0.888889	0.162162	0.726727
Chr1	6585558	0.954545	0.26087	0.693676
Chr1	6588813	1	0.111111	0.888889
Chr1	6601328	0.823529	0.1875	0.636029
Chr1	6643525	0.928571	0.285714	0.642857
Chr1	6650093	0.882353	0.3125	0.569853
Chr1	6651370	0.916667	0.428571	0.488095
Chr1	6654930	0.904762	0.172414	0.732348
Chr1	6663933	0.85	0.176471	0.673529
Chr1	6665874	0.888889	0.411765	0.477124
Chr1	6668730	0.948718	0.4	0.548718
Chr1	6668867	0.914894	0.23913	0.675763
Chr1	6668884	0.911111	0.243902	0.667209
Chr1	6670611	0.916667	0.258065	0.658602
Chr1	6673332	0.916667	0.333333	0.583333
Chr1	6673363	0.87037	0.314286	0.556085
Chr1	6673664	0.868852	0.265625	0.603227
Chr1	6673734	0.883721	0.22449	0.659231
Chr1	6673765	0.918919	0.230769	0.68815
Chr1	6673795	0.925	0.233333	0.691667
Chr1	6673807	0.948718	0.266667	0.682051
Chr1	6673829	0.972973	0.233333	0.73964
Chr1	6673964	0.916667	0.166667	0.75
Chr1	6673974	0.916667	0.193548	0.723118
Chr1	6673987	0.92	0.194444	0.725556
Chr1	6673998	0.921569	0.219512	0.702056
Chr1	6674020	0.928571	0.25	0.678571
Chr1	6674471	0.828571	0.125	0.703571
Chr1	6674559	0.863636	0.238095	0.625541
Chr1	6674575	0.853659	0.238095	0.615563
Chr1	6674761	1	0.333333	0.666667
Chr1	6676379	0.877193	0.297297	0.579896
Chr1	6676768	1	0.217391	0.782609
Chr1	6676950	0.714286	0.0967742	0.617512
Chr1	6683061	1	0.259259	0.740741
Chr1	6683528	0.925926	0.478261	0.447665
Chr1	6686101	0.862069	0.416667	0.445402
Chr1	6687149	0.90566	0.280702	0.624959
Chr1	6690580	0.9	0.44186	0.45814
Chr1	6691155	0.875	0.288136	0.586864
Chr1	6693030	0.928571	0.191489	0.737082
Chr1	6699410	0.934783	0.375	0.559783
Chr1	6700659	0.84058	0.264151	0.576429
Chr1	6702881	0.912281	0.292308	0.619973
Chr1	6703637	0.942029	0.333333	0.608696
Chr1	6704600	0.896552	0.16	0.736552
Chr1	6711064	0.94	0.204545	0.735455
Chr1	6711253	0.916667	0.212121	0.704545
Chr1	6712845	0.866667	0.176471	0.690196
Chr1	6713046	0.875	0.263158	0.611842
Chr1	6713990	0.877193	0.383333	0.49386
Chr1	6714358	0.920635	0.369565	0.55107
Chr1	6720317	0.967742	0.309091	0.658651
Chr1	6726778	0.8	0.541667	0.258333
Chr1	6727125	0.897959	0.309524	0.588435
Chr1	6731434	0.94186	0.349206	0.592654
Chr1	6732898	0.953846	0.421875	0.531971
Chr1	6733003	0.942029	0.253731	0.688298
Chr1	6733304	0.925926	0.176471	0.749455
Chr1	6733350	0.95	0.212121	0.737879
Chr1	6734015	0.904762	0.294118	0.610644
Chr1	6734098	0.902439	0.269231	0.633208
Chr1	6734236	0.938776	0.222222	0.716553
Chr1	6734447	0.949153	0.357143	0.59201
Chr1	6734665	0.929577	0.253968	0.675609
Chr1	6734740	0.962025	0.246377	0.715649
Chr1	6734869	0.969231	0.333333	0.635897
Chr1	6734893	0.966667	0.306452	0.660215
Chr1	6735427	0.928571	0.366667	0.561905
Chr1	6735472	0.902439	0.428571	0.473868
Chr1	6736189	0.923077	0.433333	0.489744
Chr1	6736709	0.934211	0.333333	0.600877
Chr1	6737725	0.910714	0.240741	0.669974
Chr1	6737771	0.928571	0.207547	0.721024
Chr1	6737811	0.883333	0.234043	0.649291
Chr1	6738057	0.878788	0.461538	0.417249
Chr1	6738640	0.944444	0.181818	0.762626
Chr1	6739658	0.885246	0.225	0.660246
Chr1	6739760	0.884615	0.162791	0.721825
Chr1	6740078	0.849315	0.333333	0.515982
Chr1	6740331	0.890909	0.244898	0.646011
Chr1	6740378	0.857143	0.326087	0.531056
Chr1	6741754	0.887324	0.240741	0.646583
Chr1	6742130	0.877193	0.224138	0.653055
Chr1	6742362	0.868132	0.255319	0.612813
Chr1	6742680	0.9	0.302326	0.597674
Chr1	6742895	0.953846	0.275862	0.677984
Chr1	6743312	0.777778	0.166667	0.611111
Chr1	6743969	0.894737	0.183673	0.711063
Chr1	6744073	0.882353	0.270833	0.61152
Chr1	6744123	0.866667	0.255319	0.611348
Chr1	6744158	0.906977	0.272727	0.634249
Chr1	6744821	0.927711	0.346939	0.580772
Chr1	6745682	0.883721	0.311475	0.572246
Chr1	6745946	0.913043	0.153846	0.759197
Chr1	6746123	0.867925	0.22449	0.643435
Chr1	6746610	0.90566	0.301887	0.603774
Chr1	6746780	0.920635	0.303571	0.617063
Chr1	6746849	0.882353	0.258621	0.623732
Chr1	6747879	0.915254	0.311475	0.603779
Chr1	6748077	0.967213	0.227273	0.73994
Chr1	6748186	0.923077	0.243243	0.679834
Chr1	6748371	0.909091	0.25	0.659091
Chr1	6748649	0.8	0.115385	0.684615
Chr1	6748655	0.8	0.12	0.68
Chr1	6748708	0.862069	0.233333	0.628736
Chr1	6748727	0.903226	0.25	0.653226
Chr1	6748773	0.894737	0.314286	0.580451
Chr1	6748808	0.953488	0.285714	0.667774
Chr1	6748819	0.95122	0.318182	0.633038
Chr1	6748857	0.974359	0.275	0.699359
Chr1	6748914	0.967742	0.34375	0.623992
Chr1	6748958	0.944444	0.272727	0.671717
Chr1	6751863	0.928571	0.545455	0.383117
Chr1	6751874	1	0.684211	0.315789
Chr1	6751899	1	0.818182	0.181818
Chr1	6752021	0.818182	0.625	0.193182
Chr1	6752063	0.787879	0.407407	0.380471
Chr1	6752138	0.844444	0.269231	0.575214
Chr1	6752181	0.851852	0.342105	0.509747
Chr1	6752240	0.862745	0.304348	0.558397
Chr1	6752320	0.852459	0.22449	0.627969
Chr1	6752813	0.939394	0.275862	0.663532
Chr1	6754562	0.921875	0.44898	0.472895
Chr1	6756033	0.915254	0.339623	0.575632
Chr1	6756391	0.921875	0.314286	0.607589
Chr1	6756529	0.854167	0.1875	0.666667
Chr1	6756535	0.844444	0.173077	0.671368
Chr1	6756552	0.837209	0.176471	0.660739
Chr1	6756660	0.916667	0.28	0.636667
Chr1	6756779	0.932203	0.333333	0.59887
Chr1	6756982	0.944444	0.333333	0.611111
Chr1	6757161	1	0.289474	0.710526
Chr1	6757187	1	0.263158	0.736842
Chr1	6757195	1	0.25	0.75
Chr1	6757235	1	0.242424	0.757576
Chr1	6757243	1	0.257143	0.742857
Chr1	6758653	0.918919	0.385965	0.532954
Chr1	6759715	0.925926	0.294118	0.631808
Chr1	6759848	0.9	0.314286	0.585714
Chr1	6759949	0.930233	0.205128	0.725104
Chr1	6760078	0.947368	0.2	0.747368
Chr1	6760364	0.924528	0.333333	0.591195
Chr1	6760375	0.90566	0.342857	0.562803
Chr1	6760383	0.912281	0.342857	0.569424
Chr1	6760400	0.896552	0.314286	0.582266
Chr1	6760537	0.842105	0.411765	0.430341
Chr1	6760574	0.846154	0.42	0.426154
Chr1	6760729	0.888889	0.45	0.438889
Chr1	6760996	0.952381	0.238095	0.714286
Chr1	6761301	0.928571	0.243243	0.685328
Chr1	6761352	0.934783	0.238095	0.696687
Chr1	6761665	0.921053	0.375	0.546053
Chr1	6761705	0.945946	0.432432	0.513514
Chr1	6761817	0.897436	0.388889	0.508547
Chr1	6761844	0.861111	0.322581	0.53853
Chr1	6761853	0.857143	0.3125	0.544643
Chr1	6761860	0.882353	0.388889	0.493464
Chr1	6761937	0.852941	0.340909	0.512032
Chr1	6761980	0.939394	0.368421	0.570973
Chr1	6762022	0.9375	0.30303	0.63447
Chr1	6762212	0.923077	0.428571	0.494505
Chr1	6762223	1	0.5	0.5
Chr1	6762384	0.846154	0.375	0.471154
Chr1	6762446	0.884615	0.352941	0.531674
Chr1	6762511	0.814815	0.25	0.564815
Chr1	6762992	0.909091	0.394737	0.514354
Chr1	6763260	0.857143	0.320755	0.536388
Chr1	6763447	0.923077	0.369565	0.553512
Chr1	6763686	0.894737	0.37037	0.524366
Chr1	6763902	0.969231	0.285714	0.683516
Chr1	6764176	1	0.571429	0.428571
Chr1	6764187	1	0.5	0.5
Chr1	6764398	0.96875	0.333333	0.635417
Chr1	6764429	0.941176	0.4	0.541176
Chr1	6764478	0.906977	0.394737	0.51224
Chr1	6764491	0.914894	0.414634	0.500259
Chr1	6764691	0.853659	0.366667	0.486992
Chr1	6764929	0.8125	0.325	0.4875
Chr1	6765043	0.75	0.184211	0.565789
Chr1	6765124	0.789474	0.190476	0.598997
Chr1	6765734	0.983871	0.293103	0.690768
Chr1	6765930	0.985294	0.236364	0.74893
Chr1	6766261	0.878049	0.34375	0.534299
Chr1	6766325	0.864865	0.2	0.664865
Chr1	6766366	0.864865	0.259259	0.605606
Chr1	6766405	0.85	0.285714	0.564286
Chr1	6766447	0.897436	0.384615	0.512821
Chr1	6766492	0.84375	0.291667	0.552083
Chr1	6766521	0.84375	0.3	0.54375
Chr1	6766570	0.88	0.368421	0.511579
Chr1	6766643	1	0.3125	0.6875
Chr1	6766685	1	0.307692	0.692308
Chr1	6766732	1	0.285714	0.714286
Chr1	6767091	1	0.133333	0.866667
Chr1	6767130	1	0.1875	0.8125
Chr1	6767348	0.883721	0.307692	0.576029
Chr1	6767366	0.847826	0.295455	0.552372
Chr1	6767406	0.886792	0.317073	0.569719
Chr1	6767694	0.804348	0.282609	0.521739
Chr1	6767702	0.790698	0.266667	0.524031
Chr1	6768157	0.941176	0.0588235	0.882353
Chr1	6768176	1	0.0869565	0.913043
Chr1	6768190	1	0.0952381	0.904762
Chr1	6768223	0.956522	0.181818	0.774704
Chr1	6768249	0.925926	0.16	0.765926
Chr1	6768255	0.928571	0.166667	0.761905
Chr1	6768308	0.925	0.310345	0.614655
Chr1	6768388	0.888889	0.380952	0.507937
Chr1	6768398	0.909091	0.428571	0.480519
Chr1	6768425	0.897436	0.418605	0.478831
Chr1	6768442	0.891892	0.391304	0.500588
Chr1	6768456	0.923077	0.4	0.523077
Chr1	6768504	0.9	0.358974	0.541026
Chr1	6768542	0.97619	0.341463	0.634727
Chr1	6768553	0.975	0.295455	0.679545
Chr1	6768579	0.977778	0.320755	0.657023
Chr1	6768733	0.860465	0.305556	0.55491
Chr1	6768965	0.82	0.297872	0.522128
Chr1	6769059	0.897959	0.297872	0.600087
Chr1	6769478	0.888889	0.212121	0.676768
Chr1	6769628	0.918919	0.363636	0.555283
Chr1	6770359	0.911765	0.301887	0.609878
Chr1	6770500	0.923913	0.203704	0.720209
Chr1	6770608	0.914634	0.307692	0.606942
Chr1	6770614	0.903614	0.333333	0.570281
Chr1	6770684	0.886076	0.36	0.526076
Chr1	6770697	0.88	0.372093	0.507907
Chr1	6770780	0.901408	0.431818	0.46959
Chr1	6771775	0.888889	0.313725	0.575163
Chr1	6772595	0.918605	0.314815	0.60379
Chr1	6772680	0.831325	0.280702	0.550624
Chr1	6772895	0.882353	0.268293	0.61406
Chr1	6773035	0.909091	0.297297	0.611794
Chr1	6773207	0.836735	0.272727	0.564007
Chr1	6773259	0.913793	0.244444	0.669349
Chr1	6773778	1	0.257143	0.742857
Chr1	6774032	0.90566	0.5	0.40566
Chr1	6777326	0.944444	0.227273	0.717172
Chr1	6777769	0.941176	0.212121	0.729055
Chr1	6778027	0.977778	0.24	0.737778
Chr1	6778035	0.97619	0.204082	0.772109
Chr1	6778100	0.9375	0.203704	0.733796
Chr1	6778142	0.909091	0.270833	0.638258
Chr1	6778153	0.911111	0.25	0.661111
Chr1	6778251	0.891892	0.314286	0.577606
Chr1	6778325	0.666667	0.285714	0.380952
Chr1	6778926	0.909091	0.333333	0.575758
Chr1	6778980	0.866667	0.4	0.466667
Chr1	6779019	0.928571	0.4	0.528571
Chr1	6779185	0.866667	0.3125	0.554167
Chr1	6779744	0.954545	0.466667	0.487879
Chr1	6779757	0.958333	0.529412	0.428922
Chr1	6779764	0.956522	0.529412	0.42711
Chr1	6779814	1	0.5	0.5
Chr1	6779823	1	0.482759	0.517241
Chr1	6779868	0.933333	0.514286	0.419048
Chr1	6779890	0.935484	0.473684	0.4618
Chr1	6779942	0.903226	0.448276	0.45495
Chr1	6779976	0.896552	0.46875	0.427802
Chr1	6780022	0.944444	0.393939	0.550505
Chr1	6780084	1	0.441176	0.558824
Chr1	6780187	1	0.321429	0.678571
Chr1	6780245	0.972222	0.225806	0.746416
Chr1	6780546	0.964286	0.289474	0.674812
Chr1	6780769	0.851852	0.25	0.601852
Chr1	6780828	0.833333	0.259259	0.574074
Chr1	6780897	0.885714	0.230769	0.654945
Chr1	6781355	0.864865	0.27027	0.594595
Chr1	6781384	0.833333	0.27907	0.554264
Chr1	6781531	0.818182	0.265306	0.552876
Chr1	6781762	0.903846	0.258621	0.645225
Chr1	6781774	0.918367	0.216667	0.701701
Chr1	6781824	0.916667	0.258065	0.658602
Chr1	6788610	0.844444	0.170213	0.674232
Chr1	6796340	0.911765	0.278689	0.633076
Chr1	6808719	0.901639	0.290909	0.61073
Chr1	6818927	0.866667	0.285714	0.580952
Chr1	6860453	0.814815	0.340909	0.473906
Chr1	6873069	0.901408	0.333333	0.568075
Chr1	6873324	0.896552	0.4	0.496552
Chr1	6873380	0.9375	0.340426	0.597074
Chr1	6873795	0.833333	0.377778	0.455556
Chr1	6873943	0.888889	0.367347	0.521542
Chr1	6873995	0.87234	0.275	0.59734
Chr1	6874009	0.857143	0.238095	0.619048
Chr1	6874134	0.852941	0.176471	0.676471
Chr1	6874172	0.842105	0.1875	0.654605
Chr1	6874190	0.842105	0.166667	0.675439
Chr1	6874206	0.829268	0.142857	0.686411
Chr1	6874247	0.883721	0.178571	0.70515
Chr1	6874291	0.875	0.37037	0.50463
Chr1	6874305	0.87234	0.393939	0.478401
Chr1	6874358	0.954545	0.395833	0.558712
Chr1	6874467	0.958333	0.488372	0.469961
Chr1	6874938	0.962963	0.384615	0.578348
Chr1	6874963	0.9	0.4	0.5
Chr1	6874995	0.88	0.384615	0.495385
Chr1	6875071	0.8125	0.375	0.4375
Chr1	6875194	0.772727	0.428571	0.344156
Chr1	6875202	0.770833	0.372093	0.39874
Chr1	6875211	0.78	0.348837	0.431163
Chr1	6875351	0.803279	0.290323	0.512956
Chr1	6875604	0.854839	0.191489	0.663349
Chr1	6875757	0.923077	0.261905	0.661172
Chr1	6875879	0.941176	0.255319	0.685857
Chr1	6876082	0.811321	0.403846	0.407475
Chr1	6876259	0.894737	0.333333	0.561404
Chr1	6876419	0.89011	0.208955	0.681155
Chr1	6876730	0.94186	0.421875	0.519985
Chr1	6878037	0.958333	0.478261	0.480072
Chr1	6878152	0.95	0.296296	0.653704
Chr1	6878180	0.977778	0.321429	0.656349
Chr1	6908104	0.814815	0.378378	0.436436
Chr1	6911871	0.921875	0.133333	0.788542
Chr1	6916174	0.846154	0.244444	0.601709
Chr1	6925719	1	0.2	0.8
Chr1	6966124	0.846154	0.275862	0.570292
Chr1	6994051	0.88	0.892857	-0.0128571
Chr1	6994073	0.884615	0.903226	-0.0186104
Chr1	6994104	0.90625	0.897436	0.0088141
Chr1	6994170	0.906977	0.882353	0.0246238
Chr1	6994204	0.957447	0.901639	0.0558075
Chr1	6994228	0.942308	0.847458	0.0948501
Chr1	6994234	0.943396	0.859649	0.0837471
Chr1	6994272	0.894737	0.843137	0.0515996
Chr1	6994312	0.865385	0.833333	0.0320513
Chr1	6994318	0.867925	0.826923	0.0410015
Chr1	6994354	0.867925	0.823529	0.0443951
Chr1	7029143	0.964567	0.820513	0.144054
Chr1	7029355	0.800948	0.704545	0.0964024
Chr1	7029889	0.954088	0.851886	0.102202
Chr1	7029963	0.888417	0.812288	0.0761289
Chr1	7091646	0.95	0.27907	0.67093
Chr1	7131751	0.774194	0.902439	-0.128245
Chr1	7131791	0.777778	0.769231	0.00854701
Chr1	7131938	0.716981	0.76	-0.0430189
Chr1	7148512	0.912281	0.269231	0.64305
Chr1	7148541	0.884615	0.314815	0.569801
Chr1	7148572	0.9	0.352941	0.547059
Chr1	7148655	0.839286	0.425532	0.413754
Chr1	7148747	0.942308	0.2	0.742308
Chr1	7148791	0.978261	0.238095	0.740166
Chr1	7148856	0.972222	0.216216	0.756006
Chr1	7148878	0.966667	0.216216	0.75045
Chr1	7148925	1	0.242424	0.757576
Chr1	7148934	1	0.242424	0.757576
Chr1	7148940	1	0.233333	0.766667
Chr1	7149013	1	0.266667	0.733333
Chr1	7149119	1	0.384615	0.615385
Chr1	7149151	1	0.461538	0.538462
Chr1	7149179	1	0.6	0.4
Chr1	7149327	1	0.310345	0.689655
Chr1	7149371	1	0.333333	0.666667
Chr1	7149445	0.976744	0.351351	0.625393
Chr1	7149470	0.97561	0.424242	0.551367
Chr1	7149604	0.975	0.25	0.725
Chr1	7149707	0.933333	0.407407	0.525926
Chr1	7149717	0.931034	0.4	0.531034
Chr1	7175017	0.75	1	-0.25
Chr1	7175070	0.8	1	-0.2
Chr1	7175077	0.2	0	0.2
Chr1	7175087	0.833333	1	-0.166667
Chr1	7179763	0.886076	0.309091	0.576985
Chr1	7207512	0.931034	0.324324	0.60671
Chr1	7241647	0.8	0.342105	0.457895
Chr1	7433892	0.966102	0.254545	0.711556
Chr1	7510473	0.925926	0.3	0.625926
Chr1	7533960	0.890625	0.327586	0.563039
Chr1	7535837	0.958333	0.8	0.158333
Chr1	7626045	0.875	0.375	0.5
Chr1	7678280	0.890909	0.25	0.640909
Chr1	7682527	0.961538	0.377778	0.583761
Chr1	7683110	0.892308	0.297872	0.594435
Chr1	7683266	0.907692	0.306122	0.60157
Chr1	7684165	0.816327	0.179487	0.636839
Chr1	7684186	0.804878	0.21875	0.586128
Chr1	7684838	0.886364	0.352941	0.533422
Chr1	7685072	0.925926	0.264706	0.66122
Chr1	7685171	0.884615	0.212121	0.672494
Chr1	7685181	0.88	0.212121	0.667879
Chr1	7685191	0.888889	0.212121	0.676768
Chr1	7685273	0.862069	0.1875	0.674569
Chr1	7685487	1	0.571429	0.428571
Chr1	7686331	0.903846	0.163265	0.740581
Chr1	7690168	0.894737	0.578947	0.315789
Chr1	7690215	0.965517	0.6	0.365517
Chr1	7690292	0.916667	0.515152	0.401515
Chr1	7690578	0.88	0.428571	0.451429
Chr1	7690726	0.903226	0.47619	0.427035
Chr1	7691355	0.903226	0.28	0.623226
Chr1	7691800	0.928571	0.521739	0.406832
Chr1	7691985	0.886364	0.324324	0.562039
Chr1	7692083	0.955556	0.181818	0.773737
Chr1	7692107	0.972222	0.151515	0.820707
Chr1	7692116	0.972222	0.133333	0.838889
Chr1	7692149	0.973684	0.125	0.848684
Chr1	7692191	0.948718	0.111111	0.837607
Chr1	7692448	0.909091	0.294118	0.614973
Chr1	7694966	0.881356	0.306122	0.575233
Chr1	7695007	0.890909	0.285714	0.605195
Chr1	7695092	0.880952	0.275	0.605952
Chr1	7695195	0.885714	0.333333	0.552381
Chr1	7695855	0.878788	0.159091	0.719697
Chr1	7696051	0.888889	0.285714	0.603175
Chr1	7696475	0.87234	0.285714	0.586626
Chr1	7696818	0.827586	0.282051	0.545535
Chr1	7696832	0.807692	0.222222	0.58547
Chr1	7696872	0.88	0.205882	0.674118
Chr1	7696887	0.913043	0.214286	0.698758
Chr1	7696904	0.954545	0.233333	0.721212
Chr1	7696939	0.947368	0.307692	0.639676
Chr1	7696946	0.947368	0.32	0.627368
Chr1	7697392	0.8	0.411765	0.388235
Chr1	7697406	0.8125	0.354839	0.457661
Chr1	7698442	0.857143	0.315789	0.541353
Chr1	7699240	0.869565	0.102564	0.767001
Chr1	7699362	0.90625	0.210526	0.695724
Chr1	7699372	0.892857	0.205128	0.687729
Chr1	7699428	0.8	0.181818	0.618182
Chr1	7699949	0.878049	0.555556	0.322493
Chr1	7700936	0.944444	0.5	0.444444
Chr1	7701017	0.923077	0.4	0.523077
Chr1	7701047	0.947368	0.315789	0.631579
Chr1	7701287	0.8125	0.333333	0.479167
Chr1	7701318	0.827586	0.296296	0.53129
Chr1	7701414	0.964286	0.333333	0.630952
Chr1	7701487	0.964286	0.333333	0.630952
Chr1	7701794	0.705882	0.227273	0.47861
Chr1	7702979	0.943396	0.285714	0.657682
Chr1	7703063	0.890625	0.298246	0.592379
Chr1	7703186	0.87234	0.237288	0.635052
Chr1	7703786	0.882353	0.266667	0.615686
Chr1	7703831	0.9	0.26087	0.63913
Chr1	7704503	0.898551	0.346939	0.551612
Chr1	7704761	0.921053	0.342466	0.578587
Chr1	7704785	0.928571	0.287671	0.6409
Chr1	7705005	0.945205	0.246154	0.699052
Chr1	7705281	0.921348	0.338983	0.582365
Chr1	7705299	0.929412	0.344828	0.584584
Chr1	7705428	0.922222	0.295082	0.62714
Chr1	7705443	0.913978	0.271186	0.642792
Chr1	7705653	0.884615	0.28125	0.603365
Chr1	7705705	0.864198	0.275862	0.588335
Chr1	7705751	0.884615	0.265306	0.619309
Chr1	7705803	0.876923	0.244898	0.632025
Chr1	7705936	0.820896	0.377358	0.443537
Chr1	7705994	0.830769	0.347826	0.482943
Chr1	7706476	0.9	0.173913	0.726087
Chr1	7706535	0.888889	0.195122	0.693767
Chr1	7706724	0.916667	0.166667	0.75
Chr1	7706744	0.916667	0.217391	0.699275
Chr1	7706827	0.862069	0.225806	0.636263
Chr1	7706881	0.935484	0.205882	0.729602
Chr1	7706922	0.961538	0.117647	0.843891
Chr1	7706952	0.965517	0.0909091	0.874608
Chr1	7707059	0.941176	0.148148	0.793028
Chr1	7707146	0.8	0.2	0.6
Chr1	7707361	0.869565	0.208333	0.661232
Chr1	7707379	0.869565	0.190476	0.679089
Chr1	7707410	0.888889	0.190476	0.698413
Chr1	7707443	0.892857	0.173913	0.718944
Chr1	7707549	1	0.285714	0.714286
Chr1	7707615	1	0.538462	0.461538
Chr1	7707651	0.95	0.571429	0.378571
Chr1	7707698	0.947368	0.428571	0.518797
Chr1	7707716	0.894737	0.384615	0.510121
Chr1	7708039	0.941176	0.166667	0.77451
Chr1	7710470	0.833333	0.228571	0.604762
Chr1	7711184	0.867925	0.355556	0.512369
Chr1	7711326	0.86	0.333333	0.526667
Chr1	7711966	0.926829	0.236842	0.689987
Chr1	7712021	0.947368	0.365854	0.581515
Chr1	7712458	0.907407	0.387755	0.519652
Chr1	7712761	0.895833	0.311111	0.584722
Chr1	7713601	0.958333	0.208333	0.75
Chr1	7713795	1	0.2	0.8
Chr1	7713862	0.942857	0.130435	0.812422
Chr1	7713934	0.93617	0.235294	0.700876
Chr1	7714074	0.866667	0.477273	0.389394
Chr1	7714100	0.87234	0.416667	0.455674
Chr1	7714128	0.913043	0.388889	0.524155
Chr1	7714214	0.98	0.395833	0.584167
Chr1	7714267	0.977778	0.34375	0.634028
Chr1	7714624	0.875	0.166667	0.708333
Chr1	7715716	0.944444	0.333333	0.611111
Chr1	7715895	0.907692	0.26	0.647692
Chr1	7716279	0.877193	0.319444	0.557749
Chr1	7717348	0.883117	0.229508	0.653609
Chr1	7725148	0.967742	0.387097	0.580645
Chr1	7725674	0.904762	0.285714	0.619048
Chr1	7725680	0.904762	0.26087	0.643892
Chr1	7725715	0.894737	0.208333	0.686404
Chr1	7726114	0.923077	0.266667	0.65641
Chr1	7726328	0.924528	0.333333	0.591195
Chr1	7726470	0.9	0.358974	0.541026
Chr1	7726479	0.884615	0.421053	0.463563
Chr1	7726486	0.88	0.394737	0.485263
Chr1	7726541	0.909091	0.341463	0.567627
Chr1	7726584	0.877193	0.341463	0.53573
Chr1	7726669	0.915493	0.254902	0.660591
Chr1	7726725	0.95082	0.310345	0.640475
Chr1	7726761	0.972603	0.333333	0.639269
Chr1	7726771	0.958904	0.367347	0.591557
Chr1	7726788	0.960526	0.355556	0.604971
Chr1	7726808	0.9	0.361702	0.538298
Chr1	7726836	0.9	0.444444	0.455556
Chr1	7726960	0.964286	0.479167	0.485119
Chr1	7726996	0.949153	0.488889	0.460264
Chr1	7727030	0.923077	0.425532	0.497545
Chr1	7727075	0.894737	0.404255	0.490482
Chr1	7727156	0.865385	0.350877	0.514507
Chr1	7727175	0.875	0.366667	0.508333
Chr1	7727203	0.840909	0.333333	0.507576
Chr1	7727250	0.830189	0.3	0.530189
Chr1	7727315	0.842105	0.25	0.592105
Chr1	7727332	0.833333	0.244444	0.588889
Chr1	7727339	0.833333	0.212766	0.620567
Chr1	7727373	0.875	0.25	0.625
Chr1	7727429	0.927273	0.285714	0.641558
Chr1	7727459	0.934426	0.258065	0.676362
Chr1	7727586	0.980769	0.196078	0.784691
Chr1	7727595	1	0.208333	0.791667
Chr1	7727630	0.976744	0.25	0.726744
Chr1	7727730	0.954545	0.413793	0.540752
Chr1	7727881	0.83871	0.366667	0.472043
Chr1	7728964	0.952381	0.2	0.752381
Chr1	7729096	0.972222	0.131579	0.840643
Chr1	7729210	0.95	0.147059	0.802941
Chr1	7729237	0.95	0.173913	0.776087
Chr1	7729371	0.9375	0.347826	0.589674
Chr1	7729404	0.95	0.37037	0.57963
Chr1	7729449	0.933333	0.304348	0.628986
Chr1	7729460	0.961538	0.318182	0.643357
Chr1	7729790	0.866667	0.423077	0.44359
Chr1	7729892	0.918919	0.387097	0.531822
Chr1	7730212	0.9	0.255814	0.644186
Chr1	7730277	0.875	0.288462	0.586538
Chr1	7730703	0.953125	0.181818	0.771307
Chr1	7731421	0.896552	0.196721	0.69983
Chr1	7731525	0.9	0.245283	0.654717
Chr1	7731630	0.926829	0.245283	0.681546
Chr1	7732751	0.903226	0.129032	0.774194
Chr1	7732791	0.903226	0.155172	0.748053
Chr1	7733537	0.883333	0.421053	0.462281
Chr1	7733661	0.866667	0.346154	0.520513
Chr1	7733685	0.902439	0.344828	0.557611
Chr1	7733706	0.897436	0.24	0.657436
Chr1	7733998	0.875	0.357143	0.517857
Chr1	7734018	0.875	0.344828	0.530172
Chr1	7734024	0.875	0.333333	0.541667
Chr1	7734050	0.833333	0.342857	0.490476
Chr1	7734076	0.875	0.393939	0.481061
Chr1	7734120	0.886364	0.315789	0.570574
Chr1	7734152	0.891304	0.292683	0.598621
Chr1	7734173	0.901961	0.304348	0.597613
Chr1	7734282	0.898551	0.267606	0.630945
Chr1	7734373	0.9375	0.280702	0.656798
Chr1	7734498	0.929577	0.236364	0.693214
Chr1	7734561	0.945205	0.234375	0.71083
Chr1	7734574	0.970588	0.245614	0.724974
Chr1	7734611	0.984848	0.316667	0.668182
Chr1	7734627	0.984127	0.258065	0.726062
Chr1	7734717	0.956522	0.333333	0.623188
Chr1	7734831	0.939024	0.212766	0.726258
Chr1	7734839	0.935065	0.229167	0.705898
Chr1	7734861	0.947368	0.235294	0.712074
Chr1	7735084	0.907692	0.275862	0.63183
Chr1	7735207	0.870968	0.25	0.620968
Chr1	7735224	0.870968	0.205882	0.665085
Chr1	7735321	0.875	0.25	0.625
Chr1	7735341	0.885714	0.295082	0.590632
Chr1	7735370	0.9	0.283333	0.616667
Chr1	7735491	0.912281	0.163265	0.749015
Chr1	7735545	0.891304	0.214286	0.677019
Chr1	7735711	0.882353	0.380952	0.501401
Chr1	7735724	1	0.4	0.6
Chr1	7735755	0.9	0.368421	0.531579
Chr1	7735769	0.904762	0.368421	0.536341
Chr1	7735782	0.909091	0.291667	0.617424
Chr1	7735946	0.875	0.0909091	0.784091
Chr1	7736055	0.84	0.166667	0.673333
Chr1	7736209	0.777778	0.307692	0.470085
Chr1	7736228	0.785714	0.37931	0.406404
Chr1	7736240	0.777778	0.433333	0.344444
Chr1	7736304	0.892857	0.3125	0.580357
Chr1	7736405	0.913043	0.34	0.573043
Chr1	7736414	0.897959	0.354167	0.543793
Chr1	7736452	0.857143	0.33871	0.518433
Chr1	7736478	0.906977	0.301587	0.605389
Chr1	7736485	0.902439	0.301587	0.600852
Chr1	7736518	0.795455	0.213115	0.58234
Chr1	7738133	0.811321	0.372093	0.439228
Chr1	7738229	0.862745	0.352941	0.509804
Chr1	7738470	0.903846	0.258065	0.645782
Chr1	7738699	0.75	0.372093	0.377907
Chr1	7738724	0.75	0.4	0.35
Chr1	7738886	0.866667	0.542857	0.32381
Chr1	7738940	0.853659	0.46875	0.384909
Chr1	7739232	0.961538	0.258621	0.702918
Chr1	7739362	0.939394	0.241379	0.698015
Chr1	7739849	0.973684	0.333333	0.640351
Chr1	7740246	0.880597	0.208955	0.671642
Chr1	7740829	0.907407	0.268293	0.639115
Chr1	7740941	0.875	0.277778	0.597222
Chr1	7741180	0.944444	0.347826	0.596618
Chr1	7741268	0.964286	0.358974	0.605311
Chr1	7741553	0.934783	0.409091	0.525692
Chr1	7741621	0.944444	0.5	0.444444
Chr1	7741870	1	0.5	0.5
Chr1	7741911	1	0.5	0.5
Chr1	7741973	1	0.375	0.625
Chr1	7742297	0.972973	0.228571	0.744402
Chr1	7742317	0.97619	0.27027	0.70592
Chr1	7742335	0.977273	0.261905	0.715368
Chr1	7742385	0.944444	0.266667	0.677778
Chr1	7742601	0.914894	0.342105	0.572788
Chr1	7742778	0.857143	0.3	0.557143
Chr1	7743004	0.904762	0.291667	0.613095
Chr1	7744019	0.857143	0.625	0.232143
Chr1	7744055	0.954545	0.761905	0.192641
Chr1	7744368	0.970297	0.590909	0.379388
Chr1	7744577	0.960784	0.333333	0.627451
Chr1	7744746	0.947368	0.210526	0.736842
Chr1	7745103	0.98	0.289474	0.690526
Chr1	7745435	0.887097	0.196078	0.691018
Chr1	7745611	0.953488	0.311111	0.642377
Chr1	7745622	0.958333	0.311111	0.647222
Chr1	7745877	0.839286	0.27907	0.560216
Chr1	7745887	0.836735	0.3	0.536735
Chr1	7745982	0.840909	0.304348	0.536561
Chr1	7746206	0.853659	0.266667	0.586992
Chr1	7746402	1	0.23913	0.76087
Chr1	7746429	1	0.227273	0.772727
Chr1	7746439	1	0.2	0.8
Chr1	7746765	0.907692	0.166667	0.741026
Chr1	7746944	0.967742	0.285714	0.682028
Chr1	7746961	0.951613	0.289474	0.662139
Chr1	7746970	0.947368	0.282051	0.665317
Chr1	7747183	0.892857	0.4	0.492857
Chr1	7747231	0.92	0.4	0.52
Chr1	7747282	0.92	0.428571	0.491429
Chr1	7747293	0.909091	0.388889	0.520202
Chr1	7747322	0.913043	0.333333	0.57971
Chr1	7747341	0.869565	0.357143	0.512422
Chr1	7747760	0.977778	0.674419	0.303359
Chr1	7748068	0.858824	0.89375	-0.0349265
Chr1	7748074	0.852761	0.878205	-0.0254444
Chr1	7748147	0.795181	0.846154	-0.0509731
Chr1	7748265	0.25	0.0606061	0.189394
Chr1	7748329	0.538462	0.0333333	0.505128
Chr1	7748413	0.90625	0.114286	0.791964
Chr1	7748522	0.918367	0.205882	0.712485
Chr1	7748688	0.9	0.46875	0.43125
Chr1	7748987	1	0.375	0.625
Chr1	7749208	1	0.217391	0.782609
Chr1	7749299	1	0.166667	0.833333
Chr1	7749308	1	0.166667	0.833333
Chr1	7749350	1	0.2	0.8
Chr1	7749426	0.857143	0.238095	0.619048
Chr1	7749488	0.9	0.264706	0.635294
Chr1	7749523	0.869565	0.243902	0.625663
Chr1	7749550	0.851852	0.266667	0.585185
Chr1	7750006	0.878049	0.380952	0.497096
Chr1	7750013	0.868421	0.365854	0.502567
Chr1	7750030	0.833333	0.216216	0.617117
Chr1	7750170	0.84375	0.375	0.46875
Chr1	7750203	0.861111	0.354839	0.506272
Chr1	7750223	0.853659	0.34375	0.509909
Chr1	7750337	0.825	0.263158	0.561842
Chr1	7750413	0.833333	0.314286	0.519048
Chr1	7750516	0.891304	0.291667	0.599638
Chr1	7750622	0.883333	0.333333	0.55
Chr1	7750634	0.896552	0.346939	0.549613
Chr1	7750726	0.951613	0.186047	0.765566
Chr1	7750824	0.926471	0.245614	0.680857
Chr1	7750912	0.875	0.25	0.625
Chr1	7751023	0.883721	0.24	0.643721
Chr1	7751120	0.921569	0.244444	0.677124
Chr1	7751180	0.877193	0.232558	0.644635
Chr1	7751244	0.928571	0.238095	0.690476
Chr1	7751621	0.919355	0.360656	0.558699
Chr1	7751921	0.895522	0.1875	0.708022
Chr1	7752836	0.923077	0.222222	0.700855
Chr1	7752884	0.916667	0.166667	0.75
Chr1	7752892	0.846154	0.166667	0.679487
Chr1	7753557	0.955556	0.189189	0.766366
Chr1	7753575	0.955556	0.171429	0.784127
Chr1	7753628	0.931034	0.216216	0.714818
Chr1	7753807	0.811321	0.419355	0.391966
Chr1	7753842	0.807018	0.382353	0.424665
Chr1	7753851	0.824561	0.390244	0.434318
Chr1	7753903	0.866667	0.369565	0.497101
Chr1	7754006	0.931034	0.288462	0.642573
Chr1	7754066	0.881356	0.333333	0.548023
Chr1	7754085	0.875	0.333333	0.541667
Chr1	7754138	0.838235	0.323077	0.515158
Chr1	7754159	0.861111	0.313433	0.547678
Chr1	7754211	0.895349	0.323077	0.572272
Chr1	7754266	0.902439	0.337838	0.564601
Chr1	7754357	0.85	0.387097	0.462903
Chr1	7754377	0.855422	0.365385	0.490037
Chr1	7754388	0.879518	0.358491	0.521028
Chr1	7754522	0.863014	0.272727	0.590286
[truncated: 219,256+ more rows]
