# Supplementary material for: The major‐effect quantitative trait locus Fnl7.1 encodes a late embryogenesis abundant protein associated with fruit neck length in cucumber
Source: Plant Biotechnol J. 2020 Jan 24;18(7):1598–609. doi: 10.1111/pbi.13326 (PMC7292543; doi:10.1111/pbi.13326)
Supplement: Supplementary file 5 — Table S3 Information on the primers used in this study. [file PBI-18-1598-s006.xlsx]

## Sheet: Sheet1
Table S3 Information on the primers used in this study.
ID	Left primer(5'to 3')	Right primer (5' to 3")	Uses	Restriction enzyme
CsFnl7.1	TAGAAGCCAGCGCAGTCAGT	CCGTCTTATCTCCTGGCAAC	qPCR
CsDRP6	GTCCCCTCAACACCATTCAC	CGGCTTCCTAACCTTCTCTC	qPCR
CsGLP1	CTGCTGCTCGGTTAGACTTG	CGTTGGCGGAAGAGATAAAA	qPCR
β-actin	ATTGTTCTCAGTGGTGGTTCTAC	CCTTTGAGATCCACATCTGCT	qPCR, reference gene
Indel01	TGCATGATATGCTTCACCTGT	CATGAGTGAAAATTCAATGTCAAA	Fine mapping
Indel02	ATATGGGAGACCATGGGTTG	GCCTTTAACCCCACTGAACA	Fine mapping
Indel03	TGGAGTAAGTGGTTGCATATGGT	GGATTTGAATTTGGAGATTGGA	Fine mapping
Indel04	TTTCTTGATTACAAAATTAATCCAGGT	TTTGGTCTCTCACTTTATGTTGAA	Fine mapping
Indel05	TGCAAAACCAAGGCGTTAAT	GCGAAAGCGAAGATGAAAAA	Fine mapping
SNP01	ATGGATCGTTTATTAAATCTAAT	TTCAACCCACAAAGTCCACA	Fine mapping	TaqαI
SNP02	ATCAGATTTGGTCATACATGTTCCT	CATTTTGTTTTCCTTGCGTTT	Fine mapping	MnlI
SNP03	TCTGATTGAGGCTTTGTTGG	ATATTCCTCTATATATTTAATACATG	Fine mapping	DpnI
SNP04	ACCGCAACAAAACTACATTCAGCTG	GCAAGTACCTGGGAGGATGA	Fine mapping	TseI
SNP05	TGAACTCCTACTCTTCCATAACCAT	TGAGAACTCGTTTTTGTTTTCAA	Fine mapping	NdeI
CsFnl7.1	AGGCCAACGGTCTTATAGCTCATT	GTTGTTGGAAGTAATAATTAATTTAATGTG	Promoter clone
FNL7.1-1	TGCAAAACCAAGGCGTTAAT	TTTAGCAGTGGCCAAATAACTCT	DNA clone
FNL7.1-2	GACTTTTAGTAGTGGTTTTGAGAGGA	CCTGCACTTTATATGGAAGGAAA	DNA clone
FNL7.1-3	CCCATATGTGGATGAGTTCAAA	GCATATCCACCACCAGCTTT	DNA clone
FNL7.1-4	ACTTCACCCCACGAGCATAC	ATTGGAGTCGGAGTTTGTGG	DNA clone
FNL7.1-5	ACCACCACAAACTCCGACTC	TTGGAAACTTCTTCGTGGTTG	DNA clone
FNL7.1-6	CAACCACGAAGAAGTTTCCAA	ATCGGATTGCTCGCTTTCTA	DNA clone
FNL7.1-7	AAAAACCAACCACGGAACAC	TCTTCACCTCTGAAGCAGGA	DNA clone
NPTII probe	GAATGAACTCCAGGACGAGGCAG	ATACCGTAAAGCACGAGGAAGCG	Southern blot
