# Supplementary material for: The major‐effect quantitative trait locus Fnl7.1 encodes a late embryogenesis abundant protein associated with fruit neck length in cucumber
Source: Plant Biotechnol J. 2020 Jan 24;18(7):1598–609. doi: 10.1111/pbi.13326 (PMC7292543; doi:10.1111/pbi.13326)
Supplement: Supplementary file 6 — Table S4 The potential proteins interactors of CsFnl7.1 from yeast two‐hybrid library screening. [file PBI-18-1598-s008.xlsx]

## Sheet: Sheet1
Table S4 The potential proteins interactors of CsFnl7.1 from yeast two-hybrid library screening.
#	Protein ID	Functional annotation
1	Csa1G025780	Beta-D-glucosidase; contains IPR002772 (Glycoside hydrolase family 3 C-terminal domain), IPR017853 (Glycoside hydrolase, superfamily), IPR026892 (Glycoside hydrolase family 3)
2	Csa1G039190	RNA binding protein; contains IPR012677 (Nucleotide-binding, alpha-beta plait)
3	Csa1G168350	Sex-linked protein 9; contains IPR017498 (Photosystem I PsaO)
4	Csa1G427520	Glutaredoxin C4; contains IPR012336 (Thioredoxin-like fold)
5	Csa1G600210	Molybdenum cofactor biosynthesis protein; contains IPR001453 (Molybdopterin binding domain), IPR005110 (MoeA, N-terminal and linker domain), IPR005111 (MoeA, C-terminal, domain IV)
6	Csa2G000120	RING-box protein; contains IPR013083 (Zinc finger, RING/FYVE/PHD-type)
7	Csa2G000600	60S ribosomal protein L31; contains IPR000054 (Ribosomal protein L31e), IPR023621 (Ribosomal protein L31e domain)
8	Csa2G072450	General transcription factor IIH subunit; contains IPR004600 (TFIIH subunit Tfb4/p34)
9	Csa2G139820	Elongation factor 1-alpha; contains IPR000795 (Elongation factor, GTP-binding domain), IPR009000 (Translation elongation/initiation factor/Ribosomal, beta-barrel), IPR009001 (Translation elongation factor EF1A/initiation factor IF2gamma, C-terminal), IPR027417 (P-loop containing nucleoside triphosphate hydrolase)
10	Csa2G229930	Ethylene-overproduction protein 1; contains IPR011333 (BTB/POZ fold), IPR011990 (Tetratricopeptide-like helical)
11	Csa3G026160	14 kDa proline-rich protein; contains IPR016140 (Bifunctional inhibitor/plant lipid transfer protein/seed storage helical domain)
12	Csa3G182240	60S ribosomal protein L36; contains IPR000509 (Ribosomal protein L36e)
13	Csa3G797610	60S ribosomal protein L21, putative, expressed; contains IPR001147 (Ribosomal protein L21e)
14	Csa3G812150	Protein transport protein Sec61 subunit alpha; contains IPR002208 (SecY/SEC61-alpha family), IPR023201 (SecY subunit domain)
15	Csa3G840460	Pentatricopeptide repeat-containing protein, putative; contains IPR002885 (Pentatricopeptide repeat)
16	Csa3G842730	Unknown protein
17	Csa4G000580	Tubulin alpha chain; contains IPR000217 (Tubulin), IPR023123 (Tubulin, C-terminal)
18	Csa4G025060	Ras-related protein Rab-1A; contains IPR001806 (Small GTPase superfamily), IPR002041 (Ran GTPase), IPR005225 (Small GTP-binding protein domain), IPR024156 (Small GTPase superfamily, ARF type), IPR027417 (P-loop containing nucleoside triphosphate hydrolase)
19	Csa4G075210	Heme-binding protein, putative; contains IPR006917 (SOUL haem-binding protein), IPR011256 (Regulatory factor, effector, bacterial)
20	Csa4G089780	Polyubiquitin; contains IPR001975 (Ribosomal protein L40e), IPR019955 (Ubiquitin supergroup), IPR019956 (Ubiquitin subgroup)
21	Csa4G166960	30S ribosomal protein S5; contains IPR000851 (Ribosomal protein S5), IPR014720 (Double-stranded RNA-binding-like domain)
22	Csa4G416480	NADH:cytochrome b5 reductase; contains IPR001433 (Oxidoreductase FAD/NAD(P)-binding), IPR001834 (NADH:cytochrome b5 reductase (CBR)), IPR017938 (Riboflavin synthase-like beta-barrel)
23	Csa4G608140	30S ribosomal protein S8, putative; contains IPR000630 (Ribosomal protein S8)
24	Csa4G639150	26S proteasome regulatory subunit; contains IPR000555 (JAB1/Mov34/MPN/PAD-1), IPR024969 (Rpn11/EIF3F C-terminal domain)
25	Csa4G652840	U11/U12 small nuclear ribonucleoprotein 25 kDa protein
26	Csa5G139460	Eukaryotic translation initiation factor 3 subunit 10-like
27	Csa5G161900	14 kDa proline-rich protein DC2.15, putative; contains IPR016140 (Bifunctional inhibitor/plant lipid transfer protein/seed storage helical domain)
28	Csa5G168780	60S ribosomal protein L13; contains IPR001380 (Ribosomal protein L13e)
29	Csa5G172840	NADH:ubiquinone oxidoreductase 17.2 kD subunit family protein, expressed; contains IPR007763 (NADH:ubiquinone oxidoreductase, 17.2kDa subunit)
30	Csa5G198770	Aquaporin; contains IPR000425 (Major intrinsic protein), IPR023271 (Aquaporin-like)
31	Csa5G199310	60S acidic ribosomal protein P0, putative; contains IPR001790 (Ribosomal protein L10/acidic P0), IPR001813 (Ribosomal protein L10/L12)
32	Csa5G522940	tRNA-pseudouridine synthase, putative; contains IPR002501 (Pseudouridine synthase II)
33	Csa5G601490	ADP-ribosylation factor; contains IPR005225 (Small GTP-binding protein domain), IPR006689 (Small GTPase superfamily, ARF/SAR type), IPR027417 (P-loop containing nucleoside triphosphate hydrolase)
34	Csa5G609710	Ribulose bisphosphate carboxylase small chain; contains IPR000894 (Ribulose bisphosphate carboxylase small chain, domain), IPR024680 (Ribulose-1,5-bisphosphate carboxylase small subunit, N-terminal), IPR024681 (Ribulose bisphosphate carboxylase, small chain)
35	Csa5G636450	Lipid A export ATP-binding/permease protein MsbA; contains IPR011527 (ABC transporter, transmembrane domain, type 1), IPR027417 (P-loop containing nucleoside triphosphate hydrolase)
36	Csa5G647440	Dynamin related protein 6; contains IPR000375 (Dynamin central domain), IPR001401 (Dynamin, GTPase domain), IPR011993 (Pleckstrin homology-like domain), IPR020850 (GTPase effector domain, GED), IPR022812 (Dynamin), IPR027417 (P-loop containing nucleoside triphosphate hydrolase)
37	Csa6G115630	Putative ankyrin-repeat protein; contains IPR020683 (Ankyrin repeat-containing domain)
38	Csa6G139750	Chlorophyll a-b binding protein, chloroplastic; contains IPR022796 (Chlorophyll A-B binding protein), IPR023329 (Chlorophyll a/b binding protein domain)
39	Csa6G152330	Ribosomal protein; contains IPR002143 (Ribosomal protein L1), IPR023673 (Ribosomal protein L1, conserved site), IPR023674 (Ribosomal protein L1, superfamily)
40	Csa6G168250	Protein disulfide isomerase family; contains IPR005746 (Thioredoxin), IPR012336 (Thioredoxin-like fold)
41	Csa6G193620	Histone H2B; contains IPR000558 (Histone H2B), IPR009072 (Histone-fold)
42	Csa6G407650	Histone h1/h5, putative; contains IPR005819 (Histone H5)
43	Csa6G409920	Serine/threonine-protein phosphatase; contains IPR004843 (Metallophosphoesterase domain)
44	Csa6G448110	Aquaporin; contains IPR000425 (Major intrinsic protein), IPR023271 (Aquaporin-like)
45	Csa6G507310	3-isopropylmalate dehydratase large subunit; contains IPR015937 (Aconitase/isopropylmalate dehydratase)
46	Csa6G518110	Chaperone protein dnaJ; contains IPR001623 (DnaJ domain), IPR002939 (Chaperone DnaJ, C-terminal)
47	Csa6G522690	Chlorophyll a-b binding protein 21, chloroplastic; contains IPR022796 (Chlorophyll A-B binding protein), IPR023329 (Chlorophyll a/b binding protein domain)
48	Csa6G524070	p21-activated protein kinase-interacting protein 1-like protein; contains IPR015943 (WD40/YVTN repeat-like-containing domain), IPR020472 (G-protein beta WD-40 repeat)
49	Csa7G027790	Cathepsin B-like cysteine proteinase 1; contains IPR013128 (Peptidase C1A, papain), IPR025660 (Cysteine peptidase, histidine active site), IPR025661 (Cysteine peptidase, asparagine active site)
50	Csa7G043570	Laccase-like protein; contains IPR008972 (Cupredoxin)
51	Csa7G325200	ATP-dependent RNA helicase; contains IPR001650 (Helicase, C-terminal), IPR014001 (Helicase, superfamily 1/2, ATP-binding domain), IPR014014 (RNA helicase, DEAD-box type, Q motif), IPR027417 (P-loop containing nucleoside triphosphate hydrolase)
52	Csa7G390010	40S ribosomal protein S19, putative; contains IPR001266 (Ribosomal protein S19e), IPR011991 (Winged helix-turn-helix DNA-binding domain)
53	Csa7G450510	Germin like protein; contains IPR001929 (Germin)
