# Supplementary material for: The major‐effect quantitative trait locus Fnl7.1 encodes a late embryogenesis abundant protein associated with fruit neck length in cucumber
Source: Plant Biotechnol J. 2020 Jan 24;18(7):1598–609. doi: 10.1111/pbi.13326 (PMC7292543; doi:10.1111/pbi.13326)
Supplement: Supplementary file 7 — Table S5 Information on the 158 cucumber accessions used for the phylogenetic analyses. [file PBI-18-1598-s007.xlsx]

## Sheet: Sheet1
Table S5 Information on the 158 cucumber accessions used for the phylogenetic analyses. FNL: fruit neck length; SD: standard deviation; NJ:neighbor-joining.
#	Name	Botanical variety	Geographic origin	FNL	SD	Geographic Group	NJ three group
1	CCMC	C. s. var. sativus (CSS)	China	6.1	0.45	East Asian	3
2	9930	C. s. var. sativus (CSS)	China	5.6	0.72	East Asian	3
3	PI466922	C. s. var. sativus (CSS)	Russian Federation	3.2	0.75	Eurasian	3
4	PI246930	C. s. var. sativus (CSS)	Afghanistan, Nangarhar	1.9	0.27	Eurasian	2
5	PI342950	C. s. var. sativus (CSS)	Denmark	2.4	0.11	Eurasian	2
6	PI482464	C. s. var. sativus (CSS)	Zimbabwe	6.3	0.46	Indian	3
7	PI483344	C. s. var. sativus (CSS)	South Korea, Seoul	4.6	0.58	East Asian	3
8	PI432896	C. s. var. sativus (CSS)	China	15.1	2.16	East Asian	3
9	PI508456	C. s. var. sativus (CSS)	South Korea, Inchon	5.7	0.35	East Asian	3
10	PI137844	C. s. var. sativus (CSS)	Iran	1.8	0.5	Eurasian	1
11	V05A0270	C. s. var. sativus (CSS)	China	4.3	0.14	East Asian	3
12	V05A0462	C. s. var. sativus (CSS)	China	7	0.87	East Asian	3
13	V05A1035	C. s. var. sativus (CSS)	China	7.3	0.49	East Asian	3
14	V05A0334	C. s. var. sativus (CSS)	China	7	0.95	East Asian	3
15	V05A0428	C. s. var. sativus (CSS)	China	6	0.65	East Asian	3
16	PI357830	C. s. var. sativus (CSS)	Macedonia	4.5	0.56	Eurasian	1
17	V05A1333	C. s. var. sativus (CSS)	China	8	0.69	East Asian	3
18	V05A0353	C. s. var. sativus (CSS)	China	5.8	0.81	East Asian	3
19	PI206425	C. s. var. sativus (CSS)	Turkey, Trabzon	3.4	0.39	Eurasian	2
20	PI605943	C. s. var. sativus (CSS)	India, Rajasthan	10.3	1.87	Indian	3
21	PI174173	C. s. var. sativus (CSS)	Turkey, Maras	2.8	0.15	Eurasian	1
22	PI263047	C. s. var. sativus (CSS)	Russian Federation, Altay	1.5	0.16	Eurasian	1
23	PI293923	C. s. var. sativus (CSS)	Israel	4	0.15	Eurasian	2
24	PI174167	C. s. var. sativus (CSS)	Turkey, Urfa	2.8	0.11	Eurasian	1
25	PI192940	C. s. var. sativus (CSS)	China, Shanghai	4.3	0.4	East Asian	3
26	PI179678	C. s. var. hardwickii (CSH)	India, Rajasthan	4.7	0.42	Indian	4
27	PI422180	C. s. var. sativus (CSS)	Netherlands	4.8	0.71	Eurasian	3
28	PI606033	C. s. var. sativus (CSS)	India, Madhya Pradesh	2.8	0.13	Indian	2
29	PI296120	C. s. var. sativus (CSS)	Egypt, Cairo	2.5	0.33	Eurasian	2
30	PI500365	C. s. var. sativus (CSS)	Zambia, Copperbelt	1.7	0.25	Indian	1
31	PI390243	C. s. var. sativus (CSS)	Japan	4.5	0.45	East Asian	3
32	PI175686	C. s. var. sativus (CSS)	Turkey	3	0.49	Eurasian	1
33	PI606040	C. s. var. sativus (CSS)	India	3.4	0.14	Indian	3
34	PI390257	C. s. var. sativus (CSS)	Japan	3.5	0.37	East Asian	3
35	PI618877	C. s. var. sativus (CSS)	China	5	0.15	East Asian	3
36	PI391571	C. s. var. sativus (CSS)	China	11	0.45	East Asian	3
37	Ames28956	C. s. var. sativus (CSS)	United States	2.7	0.02	Eurasian	1
38	NSL26507	C. s. var. sativus (CSS)	USA	2.3	0.45	Eurasian	1
39	V05A0715	C. s. var. sativus (CSS)	China	9.3	0.54	East Asian	3
40	PI618886	C. s. var. sativus (CSS)	China	10	0.92	East Asian	1
41	PI618879	C. s. var. sativus (CSS)	China	5.2	0.55	East Asian	1
42	PI432875	C. s. var. sativus (CSS)	China, San dong si gua 101	9.8	0.68	East Asian	3
43	VO5A0552	C. s. var. sativus (CSS)	China	7.3	0.95	East Asian	3
44	PI390247	C. s. var. sativus (CSS)	Japan	5	0.42	East Asian	3
45	PI432850	C. s. var. sativus (CSS)	China	10	0.37	East Asian	3
46	PI508453	C. s. var. sativus (CSS)	South Korea, Inchon	4.3	0.25	East Asian	3
47	PI176954	C. s. var. sativus (CSS)	Turkey, Kayseri	3	0.38	Eurasian	1
48	PI257486	C. s. var. sativus (CSS)	China, Heilongjiang	4.8	0.45	East Asian	3
49	PI435946	C. s. var. sativus (CSS)	Former Soviet Union	1.8	0.43	Eurasian	1
50	PI370643	C. s. var. sativus (CSS)	Russian Federation, Krasnodar	0.5	0.01	Eurasian	1
51	G5401	C. s. var. sativus (CSS)	USA	2.5	0.15	Eurasian	1
52	V05A0275	C. s. var. sativus (CSS)	China	1.9	0.05	East Asian	3
53	V05A0461	C. s. var. sativus (CSS)	China	3	0.19	East Asian	3
54	PI344434	C. s. var. sativus (CSS)	Iran, Mazandaran	3.8	0.41	Eurasian	1
55	V05A0348	C. s. var. sativus (CSS)	China	5.5	0.19	East Asian	3
56	V05A0328	C. s. var. sativus (CSS)	China	5	0.36	East Asian	3
57	V05A0985	C. s. var. sativus (CSS)	China	3.8	0.15	East Asian	3
58	PI390953	C. s. var. sativus (CSS)	Uzbekistan	2	0.25	Eurasian	1
59	PI267086	C. s. var. sativus (CSS)	Soviet Union	3.3	0.05	Eurasian	1
60	PI414157	C. s. var. sativus (CSS)	United States	3	0.12	Eurasian	1
61	PI227210	C. s. var. sativus (CSS)	Japan, Honshu	4.3	0.17	East Asian	3
62	PI506464	C. s. var. sativus (CSS)	Russian Federation	3	0.41	Eurasian	1
63	PI163223	C. s. var. sativus (CSS)	Pakistan, Punjab	2.1	0.21	Indian	1
64	PI288996	C. s. var. sativus (CSS)	Hungary	3.5	0.55	Eurasian	1
65	PI178888	C. s. var. sativus (CSS)	Turkey	3.5	0.07	Eurasian	2
66	PI292012	C. s. var. sativus (CSS)	Israel	2.6	0.09	Eurasian	1
67	PI173892	C. s. var. sativus (CSS)	India, Uttar Pradesh	7.4	0.85	Indian	3
68	PI209069	C. s. var. sativus (CSS)	UnitedStates, Ohio	3	0.14	Eurasian	2
69	PI390255	C. s. var. sativus (CSS)	Japan	5.5	0.28	East Asian	3
70	PI285610	C. s. var. sativus (CSS)	Poland, Warszawa	3.3	0.21	Eurasian	1
71	PI314425	C. s. var. sativus (CSS)	Georgia	1.5	0.17	Eurasian	1
72	PI285607	C. s. var. sativus (CSS)	Poland, Warszawa	2.5	0.15	Eurasian	2
73	PI179676	C. s. var. sativus (CSS)	India, Rajasthan	5.3	0.52	Indian	3
74	PI173889	C. s. var. sativus (CSS)	India, Uttar Pradesh	3	0.15	Indian	1
75	PI267743	C. s. var. sativus (CSS)	China, Hong Kong	6	0.43	East Asian	3
76	PI419017	C. s. var. sativus (CSS)	China	12	1.75	East Asian	3
77	PI532523	C. s. var. sativus (CSS)	Japan	6	0.46	East Asian	3
78	PI135345	C. s. var. sativus (CSS)	Afghanistan	3.5	0.37	Eurasian	1
79	PI508459	C. s. var. sativus (CSS)	Korea, South	7.5	0.5	East Asian	3
80	PI508455	C. s. var. sativus (CSS)	Korea, South	6	0.46	East Asian	3
81	White	C. s. var. sativus (CSS)	China	9	0.51	East Asian	3
82	Ames23612	C. s. var. sativus (CSS)	France, vendee	3.5	0.15	Eurasian	1
83	PI674241	C. s. var. sativus (CSS)	United States	1.5	0.05	Eurasian	2
84	PI279465	C. s. var. sativus (CSS)	Japan	5.5	0.48	East Asian	3
85	PI414159	C. s. var. sativus (CSS)	UnitedStates,Hawaii	3.9	0.27	Eurasian	1
86	PI432873	C. s. var. sativus (CSS)	China	6.5	0.56	East Asian	3
87	PI504561	C. s. var. sativus (CSS)	Soviet Union	3.1	0.41	Eurasian	1
88	PI504815	C. s. var. sativus (CSS)	China	5	0.05	East Asian	3
89	PI418989	C. s. var. sativus (CSS)	China	3.2	0.11	East Asian	1
90	PI432864	C. s. var. sativus (CSS)	Japan	2.3	0.22	East Asian	3
91	PI321011	C. s. var. sativus (CSS)	China, Taiwan	6	1.5	East Asian	3
92	PI605998	C. s. var. sativus (CSS)	India, Madhya Pradesh	2.9	0.03	Indian	3
93	PI512594	C. s. var. sativus (CSS)	Spain	4.5	0.08	Eurasian	1
94	PI357852	C. s. var. sativus (CSS)	Macedonia	2.5	0.13	Eurasian	1
95	PI105340	C. s. var. sativus (CSS)	China, Beijing	8.9	0.5	East Asian	3
96	PI406473	C. s. var. sativus (CSS)	Netherlands	3.5	0.1	Eurasian	1
97	PI171601	C. s. var. sativus (CSS)	Turkey	2.9	0.15	Eurasian	1
98	PI103049	C. s. var. sativus (CSS)	China	9.3	1.45	East Asian	3
99	PI263079	C. s. var. sativus (CSS)	Russian Federation, Voronezh	2	0.15	Eurasian	2
100	PI283899	C. s. var. sativus (CSS)	Czech Republic	2.4	0.05	Eurasian	1
101	PI181874	C. s. var. sativus (CSS)	Syria	4.3	0.42	Eurasian	1
102	PI466921	C. s. var. sativus (CSS)	Russian Federation	2	0.15	Eurasian	3
103	Franch	C. s. var. sativus (CSS)	France, vendee	2.5	0.51	Eurasian	2
104	Haiyangbai	C. s. var. sativus (CSS)	China	3.7	0.35	East Asian	3
105	OFBAT18	C. s. var. sativus (CSS)	USA	2.3	0.37	Eurasian	3
106	CAP11	C. s. var. sativus (CSS)	USA	2.1	0.19	Eurasian	3
107	SUPER-11	C. s. var. sativus (CSS)	Netherlands	3.8	0.31	Eurasian	1
108	KP2	C. s. var. sativus (CSS)	China	7	1.22	East Asian	3
109	PI175120	C. s. var. sativus (CSS)	India, Khira	8.1	0.57	Indian	3
110	QK	C. s. var. sativus (CSS)	China	8.2	1.66	East Asian	3
111	Pepino	C. s. var. sativus (CSS)	France, vendee	2.8	0.29	Eurasian	3
112	DDX	C. s. var. sativus (CSS)	Netherlands	2.6	0.4	Eurasian	1
113	JY35	C. s. var. sativus (CSS)	China	5.5	0.68	East Asian	3
114	CAP14	C. s. var. sativus (CSS)	USA	3.4	0.6	Eurasian	1
115	Zaoer-N	C. s. var. sativus (CSS)	China	3.8	0.69	East Asian	3
116	Rijiecheng	C. s. var. sativus (CSS)	Japan	4.7	1.08	East Asian	3
117	Poinsett76	C. s. var. sativus (CSS)	USA	4.3	0.52	Eurasian	3
118	PI606007	C. s. var. sativus (CSS)	India	4.2	0.55	Indian	1
119	PI221440	C. s. var. sativus (CSS)	Afghanistan, Paktia	1.5	0.71	Eurasian	1
120	V05A0338	C. s. var. sativus (CSS)	China	6.8	1.24	East Asian	3
121	V05A1427	C. s. var. sativus (CSS)	China	4.6	0.36	East Asian	1
122	PI360939	C. s. var. sativus (CSS)	Netherlands	1.9	0.21	Eurasian	1
123	PI220791	C. s. var. sativus (CSS)	Afghanistan, Kabul	2	0.27	Eurasian	1
124	PI175688	C. s. var. sativus (CSS)	Turkey, Kocaeli	4.8	0.35	Eurasian	1
125	SMR 10	C. s. var. sativus (CSS)	USA	2.3	0.1	Eurasian	1
126	PI512620	C. s. var. sativus (CSS)	Spain	2.7	0.21	Eurasian	1
127	PI172838	C. s. var. sativus (CSS)	Turkey	1.9	0.64	Eurasian	1
128	Ames13347	C. s. var. sativus (CSS)	Spain	2.3	0.11	Eurasian	1
129	PI204568	C. s. var. sativus (CSS)	Turkey, Kayseri	1.7	0.14	Eurasian	1
130	PI167223	C. s. var. sativus (CSS)	Turkey, Icel	2.2	0.32	Eurasian	2
131	PI401734	C. s. var. sativus (CSS)	Puerto Rico	2.9	0.29	Eurasian	2
132	PI618871	C. s. var. sativus (CSS)	China	6.5	0.87	East Asian	3
133	PI164816	C. s. var. sativus (CSS)	India	1.9	0.64	Indian	1
134	PI482412	C. s. var. sativus (CSS)	Zimbabwe	1.8	0.35	Indian	1
135	V05A0826	C. s. var. sativus (CSS)	China	4.5	0.71	East Asian	1
136	PI358813	C. s. var. sativus (CSS)	Malaysia, Kuala Lumpur	3	0.43	East Asian	3
137	PI330628	C. s. var. sativus (CSS)	Pakistan	2.1	0.32	Indian	1
138	PI137847	C. s. var. sativus (CSS)	Iran, Yazd	1.4	0.11	Eurasian	4
139	PI167197	C. s. var. sativus (CSS)	Turkey	1.8	0.12	Eurasian	1
140	PI197088	C. s. var. sativus (CSS)	India, Assam	4.3	0.26	Indian	1
141	CZG	C. s. var. sativus (CSS)	China	6.3	1.05	East Asian	3
142	CG1876	C. s. var. sativus (CSS)	China	5.25	1.04	East Asian	3
143	CG4041	C. s. var. sativus (CSS)	China, Sichuan	5.7	0.48	East Asian	3
144	CG5278	C. s. var. sativus (CSS)	Netherlands	3.8	0.68	Eurasian	2
145	CG5326	C. s. var. sativus (CSS)	Netherlands	1.1	0.18	Eurasian	2
146	CG5790	C. s. var. sativus (CSS)	？	2.3	0.4	？	2
147	CG6542	C. s. var. sativus (CSS)	USA	1.7	0.55	Eurasian	2
148	CG6601	C. s. var. sativus (CSS)	USA	2.5	0.09	Eurasian	3
149	CG6663	C. s. var. sativus (CSS)	USA	1.1	0.42	Eurasian	2
150	CG7023	C. s. var. sativus (CSS)	Iran	5	0.24	Eurasian	2
151	CG8039	C. s. var. sativus (CSS)	India	1.6	0.02	Indian	2
152	CG8093	C. s. var. sativus (CSS)	Rajasthan, India	2	0.31	Indian	2
153	CG8198	C. s. var. sativus (CSS)	India, Rajasthan	1.9	0.49	Indian	2
154	CG8724	C. s. var. sativus (CSS)	Sri Lanka	1.8	0.77	Indian	4
155	CG8916	C. s. var. sativus (CSS)	Punjab, Pakistan	3.2	1.4	Indian	4
156	CG0003	C. s. var. hardwickii (CSH)	India, Uttar Pradesh	1.8	0.3	Indian	3
157	CG9187	C. s. var. xishuangbannesis (XIS)	China, Yunnan	2.4	0.5	Xishuangbanna	4
158	CG9203	C. s. var. xishuangbannesis (XIS)	China, Yunnan	3.8	0.71	Xishuangbanna	4
