# Supplementary material for: The major‐effect quantitative trait locus Fnl7.1 encodes a late embryogenesis abundant protein associated with fruit neck length in cucumber
Source: Plant Biotechnol J. 2020 Jan 24;18(7):1598–609. doi: 10.1111/pbi.13326 (PMC7292543; doi:10.1111/pbi.13326)
Supplement: Supplementary file 8 — Table S6 Genotypes of SNPs and InDels within the promoter region of CsFNL7.1 across the 158 cucumber accessions. [file PBI-18-1598-s001.xlsx]

## Sheet: Sheet3
Table S6 Gentypes of SNPs and InDels within the promoter region of CsFNL7.1 across the 158 cucumber accessions. "-":missing data. ”?“ unknown genotype. *positions on 9930 V2 draft genome assembly.
Name	Chr7:14366151*	Chr7:14366153*	Chr7:14366189*	Chr7:14366255*	Chr7:14366282*	Chr7:14366398*	Chr7:14366409*	Chr7:14366540*	Chr7:14366871*	Chr7:14366911*	Chr7:14366988*	Chr7:14367083*	Chr7:14367162*	Chr7:14367163*	Chr7:14367208*	Chr7:14367242*	Chr7:14367350*	Chr7:14367368*	Chr7:14367374*	Chr7:14367388*	Chr7:14367599*	Data source
CCMC	A	C	A	T	A	G	A	T	C	C	T	A	A	G	C	G	G	T	C	C	A	resequencing
9930	A	C	A	T	A	G	A	T	C	C	T	A	A	G	C	G	G	T	C	C	A	resequencing
PI466922	A	C	A	T	A	G	A	T	C	C	T	A	A	G	C	G	G	T	C	C	A	resequencing
PI246930	A	C	G	T	A	G	C	T	T	A	C	ATCAT	G	A	G	C	A	C	G	CA	G	resequencing
PI342950	A	C	G	T	A	G	C	T	T	A	C	ATCAT	G	A	G	C	A	C	G	CA	G	resequencing
PI482464	A	C	A	T	A	G	A	T	C	C	T	A	A	G	C	G	G	T	C	C	A	resequencing
PI483344	A	C	A	T	A	G	A	T	C	C	T	A	A	G	C	G	G	T	C	C	A	resequencing
PI432896	A	C	A	T	A	G	A	T	C	C	T	A	A	G	C	G	G	T	C	C	A	resequencing
PI508456	A	C	A	T	A	G	A	T	C	C	T	A	A	G	C	G	G	T	C	C	A	resequencing
PI137844	T	T	A	C	C	C	A	C	T	C	T	ATCAT	G	A	G	C	A	C	G	CA	G	resequencing
V05A0270	A	C	A	T	A	G	A	T	C	C	T	A	A	G	C	G	G	T	C	C	A	resequencing
V05A0462	A	C	A	T	A	G	A	T	C	C	T	A	A	G	C	G	G	T	C	C	A	resequencing
V05A1035	A	C	A	T	A	G	A	T	C	C	T	A	A	G	C	G	G	T	C	C	A	resequencing
V05A0334	A	C	A	T	A	G	A	T	C	C	T	A	A	G	C	G	G	T	C	C	A	resequencing
V05A0428	A	C	A	T	A	G	A	T	C	C	T	A	A	G	C	G	G	T	C	C	A	resequencing
PI357830	T	T	A	C	C	C	A	C	T	C	T	ATCAT	G	A	G	C	A	C	G	CA	G	resequencing
V05A1333	A	C	A	T	A	G	A	T	C	C	T	A	A	G	C	G	G	T	C	C	A	resequencing
V05A0353	A	C	A	T	A	G	-	T	C	C	T	A	A	G	C	G	G	T	C	C	A	resequencing
PI206425	A	C	G	T	A	G	C	T	T	A	C	ATCAT	G	A	G	C	A	C	G	CA	G	resequencing
PI605943	A	C	A	T	A	G	A	T	C	C	T	A	A	G	C	G	G	T	C	C	A	resequencing
PI174173	T	T	A	C	C	C	A	C	T	C	T	ATCAT	G	A	G	C	A	C	G	CA	G	resequencing
PI263047	?	?	A	C	C	C	A	C	T	C	T	ATCAT	G	A	G	C	A	C	G	CA	G	resequencing
PI293923	A	C	G	T	A	G	C	T	T	A	C	ATCAT	G	A	G	C	A	C	G	CA	G	resequencing
PI174167	T	T	A	C	C	C	A	C	T	C	T	ATCAT	G	A	G	C	A	C	G	CA	G	resequencing
PI192940	A	C	A	T	A	G	A	T	C	C	T	A	A	G	C	G	G	T	C	C	A	resequencing
PI179678	A	C	A	T	A	G	A	T	T	C	T	A	A	G	A	G	A	C	C	C	-	resequencing
PI422180	A	C	A	T	A	G	A	T	C	C	T	A	A	G	C	G	G	T	C	C	A	resequencing
PI606033	A	C	G	T	A	G	C	T	T	A	C	ATCAT	G	A	G	C	A	C	G	CA	G	resequencing
PI296120	A	C	G	T	A	G	C	T	T	A	C	ATCAT	G	A	G	C	A	C	G	CA	G	resequencing
PI500365	-	-	A	-	C	C	A	C	T	C	T	ATCAT	G	A	G	C	A	C	G	CA	G	resequencing
PI390243	A	C	A	T	A	G	A	T	C	C	T	A	A	G	C	G	G	T	C	C	A	resequencing
PI175686	T	T	A	C	C	C	A	C	T	C	T	ATCAT	G	A	G	C	A	C	G	CA	G	resequencing
PI606040	A	C	A	T	A	G	A	T	C	C	T	A	A	G	C	G	G	T	C	C	A	resequencing
PI390257	A	C	A	T	A	G	A	T	C	C	T	A	A	G	C	G	G	T	C	C	A	resequencing
PI618877	A	C	A	T	A	G	A	T	C	C	T	A	A	G	C	G	G	T	C	C	A	resequencing
PI391571	A	C	A	T	A	G	A	T	C	C	T	A	A	G	C	G	G	T	C	C	A	resequencing
Ames28956	T	T	A	C	C	C	A	C	T	C	T	ATCAT	G	A	G	C	A	C	G	CA	G	resequencing
NSL26507	T	T	A	C	C	C	A	C	T	C	T	ATCAT	G	A	G	C	A	C	G	CA	G	resequencing
V05A0715	A	C	A	T	A	G	A	T	C	C	T	A	A	G	C	G	G	T	C	C	A	resequencing
PI618886	A	C	A	T	A	G	A	T	C	C	T	A	A	G	C	G	G	T	C	C	A	resequencing
PI618879	A	C	A	T	A	G	A	T	C	C	T	A	A	G	C	G	G	T	C	C	A	resequencing
PI432875	A	C	A	T	A	G	A	T	C	C	T	A	A	G	C	G	G	T	C	C	A	resequencing
VO5A0552	A	C	A	T	A	G	A	T	C	C	T	A	A	G	C	G	G	T	C	C	A	resequencing
PI390247	A	C	A	T	A	G	A	T	C	C	T	A	A	G	C	G	G	T	C	C	A	resequencing
PI432850	A	C	A	T	A	G	A	T	C	C	T	A	A	G	C	G	G	T	C	C	A	resequencing
PI508453	A	C	A	T	A	G	A	T	C	C	T	A	A	G	C	G	G	T	C	C	A	resequencing
PI176954	?	?	?	?	?	?	?	?	T	?	?	ATCAT	G	A	G	C	A	C	G	CA	G	resequencing
PI257486	A	C	A	T	A	G	A	T	C	C	T	A	A	G	C	G	G	T	C	C	A	resequencing
PI435946	T	T	A	C	C	C	A	C	T	C	T	ATCAT	G	A	G	C	A	C	G	CA	G	resequencing
PI370643	T	T	A	C	C	C	A	C	T	C	T	ATCAT	G	A	G	C	A	C	G	CA	G	resequencing
G5401	T	T	A	C	C	C	A	C	T	C	T	ATCAT	G	A	G	C	A	C	G	CA	G	resequencing
V05A0275	A	C	A	T	A	G	A	T	C	C	T	A	A	G	C	G	G	T	C	C	A	resequencing
V05A0461	A	C	A	T	A	G	A	T	C	C	T	A	A	G	C	G	G	T	C	C	A	resequencing
PI344434	T	T	A	C	C	C	A	C	T	C	T	ATCAT	G	A	G	C	A	C	G	CA	G	resequencing
V05A0348	A	C	A	T	A	G	A	T	C	C	T	A	A	G	C	G	G	T	C	C	A	resequencing
V05A0328	A	C	A	T	A	G	A	T	C	C	T	A	A	G	C	G	G	T	C	C	A	resequencing
V05A0985	A	C	A	T	A	G	A	T	C	C	T	A	A	G	C	G	G	T	C	C	A	resequencing
PI390953	T	T	A	C	C	C	A	C	T	C	T	ATCAT	G	A	G	C	A	C	G	CA	G	resequencing
PI267086	?	?	?	?	?	?	?	?	T	?	?	ATCAT	G	A	G	C	A	C	G	CA	G	resequencing
PI414157	T	T	A	C	C	C	A	C	T	C	T	ATCAT	G	A	G	C	A	C	G	CA	G	resequencing
PI227210	A	C	A	T	A	G	A	T	C	C	T	A	A	G	C	G	G	T	C	C	A	resequencing
PI506464	?	?	?	?	?	?	?	?	T	?	?	ATCAT	G	A	G	C	A	C	G	CA	G	resequencing
PI163223	T	T	A	C	C	C	A	C	T	C	T	ATCAT	G	A	G	C	A	C	G	CA	G	resequencing
PI288996	T	T	A	C	C	C	A	C	T	C	T	ATCAT	G	A	G	C	A	C	G	CA	G	resequencing
PI178888	T	T	A	C	C	C	A	C	T	C	T	ATCAT	G	A	G	C	A	C	G	CA	G	resequencing
PI292012	A	C	G	T	A	G	C	T	T	A	C	ATCAT	G	A	G	C	A	C	G	CA	G	resequencing
PI173892	A	C	A	T	A	G	A	T	C	C	T	A	A	G	C	G	G	T	C	C	A	resequencing
PI209069	A	C	G	T	A	G	C	T	T	A	C	ATCAT	G	A	G	C	A	C	G	CA	G	resequencing
PI390255	A	C	A	T	A	G	A	T	C	C	T	A	A	G	C	G	G	T	C	C	A	resequencing
PI285610	T	T	A	C	C	C	A	C	T	C	T	ATCAT	G	A	G	C	A	C	G	CA	G	resequencing
PI314425	T	T	A	C	C	C	A	C	T	C	T	ATCAT	G	A	G	C	A	C	G	CA	G	resequencing
PI285607	A	C	G	T	A	G	C	T	T	A	C	ATCAT	G	A	G	C	A	C	G	CA	G	resequencing
PI179676	A	C	A	T	A	G	A	?	?	C	T	A	A	?	?	G	?	?	C	C	?	resequencing
PI173889	T	T	A	C	C	C	A	C	T	C	T	ATCAT	G	A	G	C	A	C	G	CA	G	resequencing
PI267743	A	C	A	T	A	G	A	T	C	C	T	A	A	G	C	G	G	T	C	C	A	resequencing
PI419017	A	C	A	T	A	G	A	T	C	C	T	A	A	G	C	G	G	T	C	C	A	resequencing
PI532523	A	C	A	T	A	G	A	T	C	C	T	A	A	G	C	G	G	T	C	C	A	resequencing
PI135345	?	?	?	?	?	?	?	?	T	?	?	ATCAT	G	A	G	C	A	C	G	CA	G	resequencing
PI508459	A	C	A	T	A	G	A	T	C	C	T	A	A	G	C	G	G	T	C	C	A	resequencing
PI508455	A	C	A	T	A	G	A	T	C	C	T	A	A	G	C	G	G	T	C	C	A	resequencing
White	A	C	A	T	A	G	A	T	C	C	T	A	A	G	C	G	G	T	C	C	A	resequencing
Ames23612	?	?	A	C	C	C	A	C	T	C	T	ATCAT	G	A	G	C	A	C	G	CA	G	resequencing
PI674241	A	C	G	T	A	G	C	T	T	A	C	ATCAT	G	A	G	C	A	C	G	CA	G	resequencing
PI279465	A	C	A	T	A	G	A	T	C	C	T	A	A	G	C	G	G	T	C	C	A	resequencing
PI414159	T	T	A	C	C	C	A	C	T	C	T	ATCAT	G	A	G	C	A	C	G	CA	G	resequencing
PI432873	A	C	A	T	A	G	A	T	C	C	T	A	A	G	C	G	G	T	C	C	A	resequencing
PI504561	T	T	A	C	C	C	A	C	T	C	T	ATCAT	G	A	G	C	A	C	G	CA	G	resequencing
PI504815	A	C	A	T	A	G	A	T	C	C	T	A	A	G	C	G	G	T	C	C	A	resequencing
PI418989	T	T	A	C	C	?	A	C	T	C	T	ATCAT	G	A	G	C	A	?	?	?	G	resequencing
PI432864	A	C	A	T	A	G	A	T	C	C	T	A	A	G	C	G	G	T	C	C	A	resequencing
PI321011	A	C	A	T	A	G	A	T	C	C	T	A	A	G	C	G	G	T	C	C	A	resequencing
PI605998	A	C	A	T	A	G	A	T	C	C	T	A	A	G	C	G	G	T	C	C	A	resequencing
PI512594	T	T	A	C	C	C	A	C	T	C	T	ATCAT	G	A	G	C	A	C	G	CA	G	resequencing
PI357852	T	T	A	C	C	C	A	C	T	C	T	ATCAT	G	A	G	C	A	C	G	CA	G	resequencing
PI105340	A	C	A	T	A	G	A	T	C	C	T	A	A	G	C	G	G	T	C	C	A	resequencing
PI406473	T	T	A	C	C	C	A	C	T	C	T	ATCAT	G	A	G	C	A	C	G	CA	G	resequencing
PI171601	?	?	?	?	?	?	?	?	T	?	?	ATCAT	G	A	G	C	A	C	G	CA	G	resequencing
PI103049	A	C	A	T	A	G	A	T	C	C	T	A	A	G	C	G	G	T	C	C	A	resequencing
PI263079	A	C	G	T	A	G	C	T	T	A	C	ATCAT	G	A	G	C	A	C	G	CA	G	resequencing
PI283899	T	T	A	C	C	C	A	C	T	C	T	ATCAT	G	A	G	C	A	C	G	CA	G	resequencing
PI181874	T	T	A	C	C	C	A	C	T	C	T	ATCAT	G	A	G	C	A	C	G	CA	G	resequencing
PI466921	A	C	A	T	A	G	A	T	C	C	T	A	A	G	C	G	G	T	C	C	A	resequencing
Franch	A	C	G	T	A	G	C	T	?	A	C	ATCAT	G	A	G	C	A	C	G	CA	G	resequencing
Haiyangbai	A	C	A	T	A	G	A	T	C	C	T	A	A	G	C	G	G	T	C	C	A	resequencing
OFBAT18	A	C	A	T	A	G	A	T	C	C	T	A	A	G	C	G	G	T	C	C	A	resequencing
CAP11	A	C	A	T	A	G	A	T	C	C	T	A	A	G	C	G	G	T	C	C	A	resequencing
SUPER-11	A	T	A	C	C	C	A	C	T	C	T	ATCAT	G	A	G	C	A	C	G	CA	G	resequencing
KP2	A	C	A	T	A	G	A	T	C	C	T	A	A	G	C	G	G	T	C	C	A	resequencing
PI175120	A	C	A	T	A	G	A	T	C	C	T	A	A	G	C	G	G	T	C	C	A	resequencing
QK	A	C	A	T	A	G	A	T	C	C	T	A	A	G	C	G	G	T	C	C	A	resequencing
Pepino	A	C	A	T	A	G	A	T	C	C	T	A	A	G	C	G	G	T	C	C	A	resequencing
DDX	A	T	A	C	C	C	A	C	T	C	T	ATCAT	G	A	G	C	A	C	G	CA	G	resequencing
JY35	A	C	A	T	A	G	A	T	C	C	T	A	A	G	C	G	G	T	C	C	A	resequencing
CAP14	A	T	A	C	C	C	A	C	T	C	T	ATCAT	G	A	G	C	A	C	G	CA	G	resequencing
Zaoer-N	A	C	A	T	A	G	A	T	C	C	T	A	A	G	C	G	G	T	C	C	A	resequencing
Rijiecheng	A	C	A	T	A	G	A	T	C	C	T	A	A	G	C	G	G	T	C	C	A	resequencing
Poinsett76	A	C	A	T	A	G	A	T	C	C	T	A	A	G	C	G	G	T	C	C	A	resequencing
PI606007	A	T	A	C	C	C	A	C	T	C	T	ATCAT	G	A	G	C	A	C	G	CA	G	resequencing
PI221440	A	T	A	C	C	C	A	C	T	C	T	ATCAT	G	A	G	C	A	C	G	CA	G	resequencing
V05A0338	A	C	A	T	A	G	A	T	C	C	T	A	A	G	C	G	G	T	C	C	A	resequencing
V05A1427	A	T	A	C	C	C	A	C	T	C	T	ATCAT	G	A	G	C	A	C	G	CA	G	resequencing
PI360939	A	T	A	C	C	C	A	?	T	C	T	ATCAT	G	A	G	C	A	C	G	CA	G	resequencing
PI220791	A	?	?	T	?	?	?	?	T	?	?	ATCAT	G	A	G	C	A	C	G	CA	G	resequencing
PI175688	A	T	A	C	C	C	A	C	T	C	T	ATCAT	G	A	G	C	A	C	G	CA	G	resequencing
SMR10	A	T	A	C	C	C	A	C	T	C	T	ATCAT	G	A	G	C	A	C	G	CA	G	resequencing
PI512620	A	?	?	T	?	?	?	?	T	?	?	ATCAT	G	A	G	C	A	C	G	CA	G	resequencing
PI172838	A	T	A	C	C	C	A	C	T	?	T	ATCAT	G	A	G	C	A	C	G	CA	G	resequencing
Ames13347	A	?	?	?	?	?	?	?	T	?	?	ATCAT	G	A	G	C	A	C	G	CA	G	resequencing
PI204568	A	T	A	C	C	C	A	C	T	C	T	ATCAT	G	A	G	C	A	C	G	CA	G	resequencing
PI167223	A	C	G	T	A	G	C	T	T	A	C	ATCAT	G	A	G	C	A	C	G	CA	G	resequencing
PI401734	A	C	G	T	A	G	C	T	T	A	C	ATCAT	G	A	G	C	A	C	G	CA	G	resequencing
PI618871	A	C	A	T	A	G	A	T	C	C	T	A	A	G	C	G	G	T	C	C	A	resequencing
PI164816	A	?	?	?	?	?	?	?	T	?	?	ATCAT	G	A	G	C	A	C	G	CA	G	resequencing
PI482412	A	T	A	C	C	C	A	C	T	C	T	ATCAT	G	A	G	C	A	C	G	CA	G	resequencing
V05A0826	A	T	A	C	C	C	A	C	T	C	T	ATCAT	G	A	G	C	A	C	G	CA	G	resequencing
PI358813	A	C	A	T	A	G	A	T	C	C	T	A	A	G	C	G	G	T	C	C	A	resequencing
PI330628	A	?	?	?	?	?	?	?	T	?	?	ATCAT	G	A	G	C	A	C	G	CA	G	resequencing
PI137847	A	C	G	T	A	G	C	T	T	C	T	A	G	G	A	G	A	T	C	C	G	resequencing
PI167197	A	T	A	C	C	C	A	C	T	C	T	ATCAT	G	A	G	C	A	?	?	CA	G	resequencing
PI197088	A	T	A	C	C	C	A	C	T	C	T	ATCAT	G	A	G	C	A	C	G	CA	G	resequencing
CZG	A	C	A	T	A	G	A	T	C	C	T	A	A	G	C	G	G	T	C	C	A	resequencing
CG1876	A	C	A	T	A	G	A	T	C	C	T	A	A	G	C	G	G	T	C	C	A	Qi et al., 2013
CG4041	A	C	A	T	A	G	A	T	C	C	T	A	A	G	C	G	G	T	C	C	A	Qi et al., 2013
CG5278	?	?	?	C	C	C	A	C	T	C	T	?	A	G	G	C	A	C	?	C	G	Qi et al., 2013
CG5326	T	T	?	C	C	C	A	C	T	C	T	?	A	G	G	C	A	C	G	C	G	Qi et al., 2013
CG5790	?	?	?	C	C	C	A	C	T	C	T	?	A	G	G	C	A	?	?	C	G	Qi et al., 2013
CG6542	?	?	?	C	C	C	A	C	T	C	T	T	A	G	G	C	A	C	G	C	G	Qi et al., 2013
CG6601	A	C	A	T	A	G	A	T	C	C	T	A	A	G	C	G	G	T	C	C	A	Qi et al., 2013
CG6663	?	?	A	?	C	C	A	C	?	?	T	?	A	G	?	C	A	C	G	C	G	Qi et al., 2013
CG7023	T	?	?	C	C	C	A	C	T	C	T	?	A	G	G	C	A	C	G	C	G	Qi et al., 2013
CG8039	T	T	A	?	?	C	A	C	T	C	T	T	A	G	G	C	A	C	?	C	G	Qi et al., 2013
CG8093	?	?	?	?	?	C	A	C	T	C	T	?	A	G	G	C	A	C	?	C	G	Qi et al., 2013
CG8198	?	?	?	C	C	C	A	C	T	C	T	T	A	G	G	C	A	C	G	C	G	Qi et al., 2013
CG8724	A	C	A	T	A	G	A	T	T	C	C	T	A	G	G	C	A	C	G	C	G	Qi et al., 2013
CG8916	A	C	A	T	A	G	?	T	?	C	?	?	A	G	G	C	?	C	?	C	?	Qi et al., 2013
CG0003	A	C	A	T	A	G	A	T	C	C	T	A	A	G	C	G	G	T	C	C	A	Qi et al., 2013
CG9187	A	C	A	T	A	G	A	T	T	C	T	A	A	G	A	G	A	C	C	C	G	Qi et al., 2013
CG9203	A	C	G	T	A	G	C	T	T	C	T	A	A	G	A	G	A	T	C	C	G	Qi et al., 2013
